# Supplementary material for: Clustering of time-course gene expression profiles using normal mixture models with autoregressive random effects
Source: BMC Bioinformatics. 2012 Nov 14;13:300. doi: 10.1186/1471-2105-13-300 (PMC3574839; doi:10.1186/1471-2105-13-300)
Supplement: Additional file 2 — Supplementary file for code and data supp2.zip [file 1471-2105-13-300-S2.zip]

Archive with 9 entries (9 files):
- codes&data/doTable1-6.R
- codes&data/doTable7&8Figure1&2.R
- codes&data/EmmixWire.R
- codes&data/emmix_1.0.19.tar.gz
- codes&data/install.txt
- codes&data/kim08.R
- codes&data/normalized_cellcycle_384_17.txt
- codes&data/normcho_237_4class.txt
- codes&data/readme.txt
