# Supplementary material for: Clustering of time-course gene expression profiles using normal mixture models with autoregressive random effects
Source: BMC Bioinformatics. 2012 Nov 14;13:300. doi: 10.1186/1471-2105-13-300 (PMC3574839; doi:10.1186/1471-2105-13-300)
Supplement: Additional file 2 — Supplementary file for code and data supp2.zip [file 1471-2105-13-300-S2.zip › codes&data/doTable1-6.R]

require(emmix)

source("EmmixWire.R")

source("kim08.R")


# simulate data


g=3
p=24
rho    = c(0.6,0.6,0.6)

nvect = c(585,100,315)
pro   = c(0.535,0.1,0.315)
tmpoints = seq(from =0,by = 1, length=p)
bestperiod = c(6,10,16)

beta <- cbind(c(0.3 , 1,   0.2 ), 
              c(0.03, 1,   0.02),
              c(0.06, 0.9, 0.01))

clust=rep(1:g,nvect)

#---------------------------------

wkdir = getwd()

system("mkdir pan")
system("mkdir qin")
system("mkdir ng")

setwd("ng")
system("mkdir ng05")
system("mkdir ng13")

setwd(wkdir)

setwd("pan")
system("mkdir pan05")
system("mkdir pan13")


setwd(wkdir)

setwd("qin")
system("mkdir qin05")
system("mkdir qin13")

setwd(wkdir)


#for Table 1

theta  = rep(0.5,g)

dosim(theta,model="AR",nvcov=1,path="ng/ng05") 


#for Table 2
theta  = rep(1.3,g)
dosim(theta,model="AR",nvcov=1,path="ng/ng13") 


#for Table 3

theta  = rep(0.5,g)
dosim(theta,model="AR",nvcov=0,path="qin/qin05") 


#for Table 4
theta  = rep(1.3,g)
dosim(theta,model="AR",nvcov=0,path="qin/qin13") 

#for Table 5

theta  = rep(0.5,g)
dosim(theta,model="PAN",nvcov=0,path="pan/pan05") 


#for Table 6
theta  = rep(1.3,g)
dosim(theta,model="PAN",nvcov=0,path="pan/pan13") 


#Table 1

ours <- dosum(theta  = rep(0.5,3),model="ng", path= "ng/ng05/",1)

pan  <- dosum(theta  = rep(0.5,3),model="pan",path= "ng/ng05/",1)


ret <- list(
pro= cbind(ours$pro,pan$pro),
a0 = cbind(ours$a0, pan$a0),
a1 = cbind(ours$a1, pan$a1),
b1 = cbind(ours$b1, pan$b1),
theta=cbind(ours$theta,pan$theta),
rho  =cbind(ours$rho,  pan$rho  ),
errorrate= cbind(ours$errorrate,pan$errorrate),
randindex= cbind(ours$randindex,pan$randindex),
number   = c(ours$number,pan$number),
sigma=ours$sigma,
thetac=ours$thetac)


ret


#Table 2

pan <- dosum(theta  = rep(1.3,3),model="pan",path= "ng/ng13/",1)

ours  <- dosum(theta  = rep(1.3,3),model="ng", path= "ng/ng13/",1)


ret <- list(
pro= cbind(ours$pro,pan$pro),
a0 = cbind(ours$a0, pan$a0),
a1 = cbind(ours$a1, pan$a1),
b1 = cbind(ours$b1, pan$b1),
theta=cbind(ours$theta,pan$theta),
rho  =cbind(ours$rho,  pan$rho  ),
errorrate= cbind(ours$errorrate,pan$errorrate),
randindex= cbind(ours$randindex,pan$randindex),
number   = c(ours$number,pan$number),
sigma=ours$sigma,
thetac=ours$thetac)


ret

#table 3

pan  <- dosum(theta  = rep(0.5,3),model="pan",path= "qin/qin05/",2)

ours <- dosum(theta  = rep(0.5,3),model="qin", path= "qin/qin05/",2)


ret <- list(
pro= cbind(ours$pro,pan$pro),
a0 = cbind(ours$a0, pan$a0),
a1 = cbind(ours$a1, pan$a1),
b1 = cbind(ours$b1, pan$b1),
theta=cbind(ours$theta,pan$theta),
rho  =cbind(ours$rho,  pan$rho  ),
errorrate= cbind(ours$errorrate,pan$errorrate),
randindex= cbind(ours$randindex,pan$randindex),
number   = c(ours$number,pan$number),
sigma=ours$sigma,
thetac=ours$thetac)

ret


# Table 4

pan  <- dosum(theta  = rep(1.3,3),model="pan",path= "qin/qin13/",2)

ours <- dosum(theta  = rep(1.3,3),model="qin", path= "qin/qin13/",2)


ret <- list(
pro= cbind(ours$pro,pan$pro),
a0 = cbind(ours$a0, pan$a0),
a1 = cbind(ours$a1, pan$a1),
b1 = cbind(ours$b1, pan$b1),
theta=cbind(ours$theta,pan$theta),
rho  =cbind(ours$rho,  pan$rho  ),
errorrate= cbind(ours$errorrate,pan$errorrate),
randindex= cbind(ours$randindex,pan$randindex),
number   = c(ours$number,pan$number),
sigma=ours$sigma,
thetac=ours$thetac)

ret

#  Table 5


pan  <- dosum(theta  = rep(0.5,3),model="pan",path= "pan/pan05/",3)

ours <- dosum(theta  = rep(0.5,3),model="ng", path= "pan/pan05/",3)


ret <- list(
pro= cbind(ours$pro,pan$pro),
a0 = cbind(ours$a0, pan$a0),
a1 = cbind(ours$a1, pan$a1),
b1 = cbind(ours$b1, pan$b1),
theta=cbind(ours$theta,pan$theta),
rho  =cbind(ours$rho,  pan$rho  ),
errorrate= cbind(ours$errorrate,pan$errorrate),
randindex= cbind(ours$randindex,pan$randindex),
number   = c(ours$number,pan$number),
sigma=ours$sigma,
thetac=ours$thetac)

ret


#Table 6

pan <- dosum(theta  = rep(1.3,3),model="pan",path= "pan/pan13/",3)

ours <- dosum(theta  = rep(1.3,3),model="ng", path= "pan/pan13/",3)


ret <- list(
pro= cbind(ours$pro,pan$pro),
a0 = cbind(ours$a0, pan$a0),
a1 = cbind(ours$a1, pan$a1),
b1 = cbind(ours$b1, pan$b1),
theta=cbind(ours$theta,pan$theta),
rho  =cbind(ours$rho,  pan$rho  ),
errorrate= cbind(ours$errorrate,pan$errorrate),
randindex= cbind(ours$randindex,pan$randindex),
number   = c(ours$number,pan$number),
sigma=ours$sigma,
thetac=ours$thetac)

ret
