# Supplementary material for: Clustering of time-course gene expression profiles using normal mixture models with autoregressive random effects
Source: BMC Bioinformatics. 2012 Nov 14;13:300. doi: 10.1186/1471-2105-13-300 (PMC3574839; doi:10.1186/1471-2105-13-300)
Supplement: Additional file 2 — Supplementary file for code and data supp2.zip [file 1471-2105-13-300-S2.zip › codes&data/doTable7&8Figure1&2.R]

require(emmix)

source("EmmixWire.R")

source("kim08.R")

#---------------------------------------------


#example 1. 237 four class data

#cdc28: 0, 10,..., 160


#http://faculty.washington.edu/kayee/cluster/normcho_237_4class.txt

datfile = "normcho_237_4class.txt"

dat1<-read.table(datfile,header=FALSE,skip=1)


# original clusters given in data
orgCluster1<-dat1[,2] 

# data
data1<-dat1[,-c(1,2)]

#----------------------------------------------

step <- 10
m    <- 17 #number of time points

time<-seq(from=0, by=step, length=m)

period=85

U <- W<- cbind(rep(1,m))
V <- diag(m) 

ng=4


# 1. use Ng et al. (2006) model
#for fix periods + random effects b with diagonal covariance structure


obj1 <- emmixwire(data1,ng,ncov=3,nvcov=1,tmtype=T,one=FALSE,
U=U,W=W,#clust=orgCluster,
debug=0,itmax=1000,epsilon=1e-6,
tmpoints=time,k=1,periods=60:90,initperiod=rep(period,ng)) 

error.rate(obj1$clust,orgCluster1)
rand.index(obj1$clust,orgCluster1)


#  2.  use new AR(1) model
#for fix periods + random effects b with AR(1) covariance structure 
#and with c

#  Table 7 

obj2 <- emmixwire(data1,ng,ncov="AR",nvcov=1,tmtype=T,one=FALSE,common=0,
clust=orgCluster1,
debug=0,itmax=1000,epsilon=1e-6,nkmeans=5,
tmpoints=time,k=1,periods = 60:90,initperiod=rep(period,ng)) 


error.rate(obj2$clust,orgCluster1)
rand.index(obj2$clust,orgCluster1)

# figure 1
jpeg("data1.jpeg",width=512,height=512)
clust.plot.time(obj2$clust,data1,base=4,nr=2)
dev.off()

x11()
clust.plot.time(obj2$clust,data1,base=4,nr=2)


#  3. use Kim et al. (2008) model

init <- obj2

obj3 <- artest(data1,ng,init$pro,init$beta,init$theta,init$rho,
bestperiod=init$bestperiod,tmpoints=time,
order=1,one=0,common=0,debug=0,itmax=1000,epsilon=1e-5) 

error.rate(obj3$clust,orgCluster1)

rand.index(obj3$clust,orgCluster1)

#------------------------------------------


#example 2: 384 five classes data


#http://faculty.washington.edu/kayee/cluster/log_cellcycle_384_17.txt

#-----------------------------------------

datfile2 ="normalized_cellcycle_384_17.txt"

dat2 <- read.table(datfile2, header=TRUE)

orgCluster2<- dat2[,2]

data2 <- dat2[,-c(1,2)]


#-----------


m<-17 #number of time points

time<-seq(from=0, by=10, length=17)

period=85


U <- W<- cbind(rep(1,m))
V <- diag(m) 

ng=5


#


#  2.1  use new AR(1) model
#for fix periods + random effects b with AR(1) covariance structure 
#and with random effect c.

# for Table 8

obj5 <- emmixwire(data2,ng,ncov="AR",nvcov=1,tmtype=T,one=0,common=0,
clust=orgCluster2,debug=0,itmax=1000,epsilon=1e-6,
tmpoints=time,k=1,periods = 60:90,initperiod=rep(period,ng)) 


error.rate(obj5$clust,orgCluster2)
rand.index(obj5$clust,orgCluster2)


# Figure 2

jpeg("data2.jpeg",width=512,height=512*1.5)
clust.plot.time(obj5$clust,data2,base=4,nr=3)
dev.off()


x11()
clust.plot.time(obj5$clust,data2,base=4,nr=3)


#  2.2 use Kim et al. (2008) model

init <- obj5

obj6 <- artest(data2,ng,rep(0.2,5),init$beta,rep(1,5),rep(0.5,5),
bestperiod=init$bestperiod,tmpoints=time,
order=1,one=0,common=0,debug=0,itmax=1000,epsilon=1e-5) 

error.rate(obj6$clust,orgCluster2)
rand.index(obj6$clust,orgCluster2)


#-------------
