# Supplementary material for: Clustering of time-course gene expression profiles using normal mixture models with autoregressive random effects
Source: BMC Bioinformatics. 2012 Nov 14;13:300. doi: 10.1186/1471-2105-13-300 (PMC3574839; doi:10.1186/1471-2105-13-300)
Supplement: Additional file 2 — Supplementary file for code and data supp2.zip [file 1471-2105-13-300-S2.zip › codes&data/install.txt]

************************************

Install and use R package emmix

************************************


1. files:

emmix_1.0.19.tar.gz: source code

emmix_manual.pdf: the manual of functions in the package.


2. how to install the package

a) in  Linux

it can be installed locally, say "Mylib".

open a console, then issue commands:
"
mkdir("Mylib")

R CMD INSTALL emmix_1.0.19.tar.gz -l Mylib

R
"

In R command window, enter commands
"
.libPaths("Mylib/")

library(emmix)
"

now it is ready to run data analysis.

please refer to point d bellow with regard to dependecies.


d) Install the dependencies pacakges 


"mvtnorm"

To install this package, start R and enter:

    install.packages("mvtnorm")
 
  
note: the dependencies have to be installed before emmix.
