# Supplementary material for: Clustering of time-course gene expression profiles using normal mixture models with autoregressive random effects
Source: BMC Bioinformatics. 2012 Nov 14;13:300. doi: 10.1186/1471-2105-13-300 (PMC3574839; doi:10.1186/1471-2105-13-300)
Supplement: Additional file 2 — Supplementary file for code and data supp2.zip [file 1471-2105-13-300-S2.zip › codes&data/kim08.R]

#reference
#Kim BR, Zhang L, Berg A, Fan J, Wu R: A Computational Approach to the Functional Clustering of
#Periodic Gene-Expression Profiles. Genetics 2008, 180:821�V834.


ar.mvn.estep2 <- function(y,tau,mu,p,g)
{

etyy <- array(0,c(p,p,g))
ety  <- array(0,c(p,g))

for(h in 1:g) 
{

ety[,h] <- colSums(y*tau[,h])

ystar <- t(y) - mu[,h]

etyy[,,h] <- ystar %*% (t(ystar)*tau[,h])

}

list(etyy = etyy,ety=ety)

}

artest  <-  function(dat,g,pro,beta,theta,rho,bestperiod,tmpoints,
order=1,one=F,debug=1,common=1,itmax,epsilon) 
{

dat<-as.matrix(dat)
n<-nrow(dat)
p<-ncol(dat)

nb  <- nrow(beta)
xxx <- array(0,c(nb,p,g))
mu <- array(0,c(p,g))
lk <- rep(0,itmax)
error = 1

for(it in 1:itmax)
{


# update sigma

ooo <- ar.get.A(rho,theta,p,g)

A <- ooo$DU  
IA <- ooo$IA
# update mu

for(h in 1:g) {

X<- get.X(tmpoints,bestperiod[h],order,one)

xxx[,,h]   <- solve(t(X)%*%IA[,,h]%*%X)%*%t(X)%*%IA[,,h]

mu[,h]<-as.vector(X%*%beta[,h])

}


# E-step

eobj<-tau.estep.wire(dat,pro,mu,A,n,p,g)
pro   <-eobj$pro
tau   <-eobj$tau
lk[it] <-eobj$loglik
sumtau<- colSums(tau)

eobj2 <- ar.mvn.estep2(dat,tau,mu,p,g)


# M-step

if(!common) {
moo <- ar.wire.mstep(p,g,eobj2$etyy,sumtau)
theta <- moo$theta
rho   <- moo$phi
} else {

etyy <- array(0,c(p,p,1))

for(h in 1:g)
etyy[,,1] <- etyy[,,1] + eobj2$etyy[,,h]

moo <- ar.wire.mstep(p,1,etyy,sum(sumtau))
theta <- rep(moo$theta[1],g)
rho   <- rep(moo$phi[1],g)

}


# estimate beta

for(h in 1:g)
{
beta[,h] <- xxx[,,h]%*%eobj2$ety[,h]/sumtau[h]

}

loglik <- lk[it]
if(debug)
cat('\n',it,loglik)

if(it<=20) next

if(abs(lk[it]-lk[it-1])< epsilon*abs(lk[it-1])) 
{error<-0;break}


} # end of loop 

clust<-tau2clust(tau)

# 
# BIC & AIC

np<-(g-1)+nb*g + 2*g

#
BIC<--2*loglik+np*log(n)
AIC<--2*loglik+np*2

if(debug)
cat('\n',g,"BIC=",BIC,"AIC=",AIC,loglik,np)

ret <- list(error=error,loglik=loglik,AIC=AIC,BIC=BIC, pro=pro,beta=beta,theta=theta,rho=rho,
bestperiod=bestperiod,lk =lk[lk!=0],clust=clust,tau=tau)


ret

}
