# Supplementary material for: Clustering of time-course gene expression profiles using normal mixture models with autoregressive random effects
Source: BMC Bioinformatics. 2012 Nov 14;13:300. doi: 10.1186/1471-2105-13-300 (PMC3574839; doi:10.1186/1471-2105-13-300)
Supplement: Additional file 2 — Supplementary file for code and data supp2.zip [file 1471-2105-13-300-S2.zip › codes&data/normalized_cellcycle_384_17.txt]

Main	Gp	c1	c2	c3	c4	c5	c6	c7	c8	c9	c10	c11	c12	c13	c14	c15	c16	c17
YDL179w	1	-0.341732888042534	-0.902335387279078	-1.47226255262431	-0.919297754814697	-0.6823432548168	0.257897042221443	-1.30154212843249	-1.33455690788783	1.3097046383127	1.39393484064864	1.3430737531021	0.639660166618488	0.892049145280913	0.100202676878566	-0.371701373156409	0.327997044696089	1.0612529392952
YLR079w	1	0.288984669884369	-0.636889663882247	-0.929259738312293	-1.09485911811086	-0.45606535790324	-0.384578803708195	-0.891669713789069	-1.71877439751911	1.0095594382604	2.21463469067856	1.06519745988451	0.489787723775647	0.379910046689351	-0.305232869868216	-0.128681093778483	-0.221848629696458	1.31978535739533
YER111c	1	0.471338525115274	1.01136178989635	1.67888255396434	0.10358971238619	-0.571319230946737	-0.958755259710246	-0.8148605989629	0.127457285382688	0.125390941759468	1.61646426446105	1.04018556449261	0.375937011863486	-0.279107733083901	-0.904930551553089	-2.21054659333186	-0.538785843077478	-0.272301838655248
YBR200w	1	1.01082896193234	1.00354896752389	-0.858848104432182	-1.27036108814596	-1.04893574561546	-0.661468935630121	0.407158048158271	1.82469179146943	1.42181051147421	0.462339753707601	0.0617288080005109	-0.644708960455853	-0.82344711654063	-1.60808507778401	-0.197980934517662	0.141617804795976	0.780111316059659
YJL194w	1	-0.935573903681955	2.0826421243871	-0.379828761476878	-1.47975484049261	-0.597747763744431	0.0261168577593239	-0.129814514534858	-0.393926582247501	1.59269282533034	1.41788533394991	-0.628713776666301	-0.149153594008623	-0.865663950222791	0.0563525187171712	-0.754713086528479	-0.133149882823989	1.27235099628458
YLR274w	1	0.540228927047547	0.813347782493798	-0.177254165669817	-1.49632018739774	-1.22148377785257	-1.01871542082196	-0.475261475163849	0.762663989943542	1.92930715907519	1.38039797330939	0.525439471571657	-0.345580272899688	-0.829873383546118	-1.10701755538233	-0.64050722827781	0.392587964466512	0.968040199104249
YBR202w	1	-0.929566481523231	0.472626675235844	-0.667010979299951	-1.34740574171048	-1.43108902076578	-1.08789242499084	0.415757178044313	1.44108841521042	1.41748685215317	0.989278356007073	0.296071200689336	-0.578857495235464	-0.817913042718746	-0.721948870968821	0.366533080618951	1.25481526171316	0.928027037541043
YPR019w	1	0.0732999883213587	-0.516519221274907	0.0593128851688983	-0.878871254351055	-0.593481275624376	-0.323258134444655	-0.0576909886911935	1.48200853671121	1.54726907892679	1.42849111589083	0.393775871462229	-1.78073499017517	-1.33041752280539	-1.04805362310631	0.106215981458674	0.162445794839423	1.27620775769364
YBL023c	1	-1.09219022868609	0.596308686850813	0.717762331285475	-0.830358508728056	-1.47492261078798	-0.760963413873331	0.402142513594832	1.74639838497686	1.84252245252227	0.518233917346495	0.114613503784901	-0.47870224671046	-0.794288313025417	-1.43070008244521	-0.200464827832058	0.451245354822871	0.673363086904088
YEL032w	1	0.604838181199931	1.30393655026997	-0.302268367155126	-0.573906809552227	-0.740418443802583	-1.03526283548754	0.470478705966758	1.94728203305948	1.24125409058361	0.83869554488702	-0.46346334770681	-1.11136156340005	-1.08008593254374	-1.10296031537532	-1.09519845644765	0.544683573555128	0.553757391949142
YGR044c	1	1.35169465174221	-0.579417927595374	-1.5764444203272	-1.42019826095325	-0.780575105638691	-0.00731197639054183	-0.678836116351977	-1.11967720126755	0.129741862582363	1.45398838839118	1.38916834015739	1.08068514479906	0.3274968611589	0.251979609266315	-0.744176564395844	-0.101706429365473	1.02358914418849
YML109w	1	-0.0920903789758527	0.396659237406997	2.21300673191186	1.06943427727295	0.244897849062317	0.945043314123556	0.772974130951284	-0.458408331058379	-0.851171680278143	0.219414625997873	0.216613509316837	-0.230778563491146	-0.288902055918086	0.0745957545199401	-0.58940758880438	-1.60706086742323	-2.0348199646144
YJL157c	1	-0.82672740624753	-0.85464717649709	-1.9051344112937	-1.8953459455447	-0.862071423237182	-0.0707450516284201	-0.204087315184812	0.901027236059541	1.05591752212473	1.30258057055612	1.08012015989309	0.238029783320746	0.0227133303316606	0.0671973377651701	0.281828324648787	0.481300501626191	1.1880439633074
YKL185w	1	0.218331761128946	-0.78203032294828	-1.62952642121558	-1.16551712424489	-0.638098279560834	-0.540059207387451	-1.04589654533173	-0.224798247981206	1.30949415924878	1.92308812935582	1.24091038736099	0.341726237484943	0.358612629292783	-0.35979879478345	-0.578043952242838	0.244109752140577	1.32749583968342
YHR005c	1	0.432136881934835	0.93349027757436	0.286104584465553	-1.30002101700925	-1.87619487103705	-1.67340609480512	-0.256659094357055	0.733078844931395	0.874345469355702	1.22249715206125	1.08067911852611	-0.085795874970824	-0.917875786407186	-0.965325622212871	0.406927839307847	0.192118514965122	0.913899677677193
YNR001c	1	1.76625328934847	-1.33033444120214	-2.03751505362135	-1.36722367166131	-0.370295974878336	-1.10455049041856	-0.570961151045187	-0.0735268684739658	0.929994743463001	0.913194534992835	0.65474373301648	0.385228199282851	0.586379725296688	0.244660790574881	0.36991709782386	0.301081619985931	0.702953917515847
YKL150w	1	0.441400877518921	-1.17915047798748	-2.66571571839492	-1.08646673624463	-0.0251825045384908	-0.11175674277577	-0.232499250444092	-0.708561026424247	1.21225351425729	0.732304787123574	0.222103897736446	0.474234499115808	0.537251538943784	-0.352001592131173	0.423713372892596	1.14859138289034	1.16948017846204
YLR395c	1	1.15272361733699	-0.91012165722167	-1.74552479544221	-2.04844654860408	-0.71858891222393	0.0465311810461189	0.361812140927088	-0.703688232862777	0.530039779130883	0.61542038605364	-0.25175817958896	0.105275405991639	0.442094210926823	-0.240253881434695	0.445075726685305	1.39486421591608	1.52454554336376
YOR065w	1	1.24180423446592	-0.734242466927658	-2.27798534992218	-1.25488643537464	-0.723886623315074	-0.330029790309893	-1.17105002408241	-0.517091531505417	0.589771603316926	0.701403935064488	0.25563903787367	0.417920339025296	0.475409903365463	0.299707720654014	0.595672319785969	1.51238205754426	0.919461070341261
YDL181w	1	0.0504283603400933	-0.602328549656734	-1.08247826155044	-2.00554056789527	-1.08196519286209	0.316898628270989	0.0942287224135545	-1.1037796138308	0.160994492592797	1.79414838836906	0.240669786626856	0.29711157553572	-0.342057095578909	0.19545136964625	0.279465906820143	0.930984265213223	1.85776778554556
YGR183c	1	1.09664489293848	-1.08335878441419	-2.34165626200639	-0.840868922396401	-0.485731275065485	-0.54628013659129	0.456206161806486	0.538351012929535	1.0343504957512	1.57589645615485	0.333159782633509	-0.516215013472644	-0.722712740517687	-0.507637423118246	1.08386527326281	0.254806361865556	0.671180120239908
YLR258w	1	2.25757600965603	-0.637657492576052	-1.92472801123355	-1.38275092071057	-0.924510535054467	-0.202900740178614	0.000549656719451208	0.0656871426081977	-0.977350023782368	0.259717467653597	1.26197858022464	0.688747121155025	0.360148829318728	0.767850592672401	0.411005165877796	0.0185946326662087	-0.041957475016465
YML110c	1	1.5423664861819	0.985707490381092	-0.493596816394831	-1.14470203331683	-2.55354140707682	-1.44051739380471	-0.408899758618557	-0.452299335613147	0.645729996146978	0.750121746001163	0.530396169034586	0.230370819407324	0.432568120534846	0.0136896312909628	0.408118174524043	0.429074856739737	0.525413254582269
YLR273c	1	1.70021968457042	1.04290544854868	0.463080378372683	-0.36873467451195	-0.525151970240687	-0.677896906351505	-0.732888556694245	-0.0331960021053494	0.969293835128112	1.38613383442777	0.875576154885143	-0.399033321444744	-0.924044419634225	-2.25835655673424	-0.508362665149631	-0.451071818402715	0.441527555336476
YCR005c	1	1.0645670988576	-0.230649393391257	-1.48336127762272	-1.29366263680481	-1.50220789322286	-1.64971008122588	-0.552224336791497	0.918726248208175	1.25745590218274	0.363322777339383	0.344787259180397	0.958746710813612	1.24230134441756	0.445192688392446	0.49389944003024	-0.236239412763994	-0.140944437599127
YCL040w	1	1.9126915753033	-0.256494000864532	-1.71228388193893	-1.15385715161008	-0.556257264623916	-1.26757423372014	-1.38777530594894	-0.470357322740731	-0.109983597223022	0.445586989628769	0.828649785344497	0.696773203812667	0.316061430184024	0.500365714570694	0.500766736038355	0.358341500271005	1.35534582351698
YMR256c	1	0.681084705987681	-0.89139372469541	-2.5831127126659	-1.46914010792299	-0.131234499216205	-0.017792346235573	0.0669798470326012	-0.189446954439038	1.06786124087747	0.265480307812124	0.0387302898246071	-0.79584452861766	0.28979647969015	0.907374334324143	0.858413298144269	0.424978178697793	1.47726619140194
YIL009w	1	0.657387464309608	1.19303187757216	-0.340254608272745	-1.35887847955987	-1.40951257808887	-1.10038280943415	-1.48694123323293	-1.16656922268522	0.589347617179496	1.15824260901506	1.07661822697203	0.813339171621749	0.33463587445729	0.0256117475263699	-0.449860724546815	0.223992151905814	1.24019291526102
YLL040c	1	1.41395876345291	1.34697729117955	-2.31930512757312	-1.91781363262474	-0.717282841997801	0.0342221596738309	-0.0500610815722343	-0.248821447395718	0.657851152453585	1.06072245590624	0.295487177107172	0.0700899651556194	0.399797823764637	-0.651203574538631	-0.00299586063354285	0.556712337767636	0.0716644398746135
YNR016c	1	0.816680604517606	1.50858972813223	0.329203261768752	1.02787070491979	2.41846476960224	0.759184242457549	0.267764742208805	-0.830990336286317	-0.842293169704713	-0.412907969207387	-0.845000466236798	-0.682946563054737	-0.922223931201294	-0.63690623078125	-0.869263995349669	-0.394786225104901	-0.690439166679913
YBR067c	1	2.34370651592829	1.91625576722657	0.737173712942512	0.586103140316493	-0.0133473578721354	-0.417332264263143	-0.483344301801142	0.01651583328908	0.215246888448572	-0.287288118066847	-0.776809351846516	-1.04966112363523	-1.22014862771993	-1.20143452951115	-0.573670635901455	-0.355760477144808	0.563794929610844
YPL058c	1	-0.0898667106745614	-1.95760052177217	-1.66074743624521	-1.40229211680193	-1.1423506883941	-0.478841693867166	0.27413659405867	1.09493004729036	1.41734272546035	0.57040802112194	0.348394492391323	-0.0484708342853565	0.563180582547843	0.302717306274783	0.669195088753517	0.518175337946636	1.02168980619507
YGL055w	1	1.08506869021499	1.31675620177185	1.36219623300653	1.65157645077486	1.25852776970449	0.0597982851418244	-0.813562863054046	-1.26852589731254	-1.1047366458343	-0.211599127308758	-0.478432248331659	-0.973604160121454	-0.94021337647942	-1.04978243505467	-0.0984048231254257	-0.204319111685517	0.409257057693237
YGR281W	1	0.544874824633548	-0.470765225029782	-1.59273804701088	-1.97812047254085	-1.72746445067027	-0.67069076269122	0.641588712225298	0.638240245519939	1.17123504686831	0.981325295108	0.585996283370361	0.0787038989829042	-0.156841744134938	-0.306126108644857	0.477950920934818	0.609991228331887	1.17284035474774
YBR083w	1	-0.842949627313382	-1.14742309902842	-1.20849008586317	-1.14010092696673	-0.631578149906369	-0.420281924924708	-0.881947906155849	-0.8177931281483	0.364258308061871	1.75766437473013	1.13163361902616	0.241640588468412	0.0621895608263706	0.234034057739242	0.374228166034629	1.18575817951842	1.73915799390168
YBR054w	1	1.35121633322172	0.7238478385126	-0.154332876776298	-1.0658325590849	-1.51495754099726	-2.24611571353687	-0.723265619721207	0.727430572784387	1.05860190797473	1.08531534172239	0.653821797293899	0.214279146165241	-0.111571218125267	-0.774904148047763	-0.241385151579021	0.247304066678081	0.77054782351554
YKL116c	1	0.177660526242248	0.267218544908155	-0.419370243272681	-1.32917001738107	-0.343311363904579	-1.19666948060179	-1.82731884612757	-0.363789624952713	1.38242958379034	2.10568841086655	0.726489477599792	0.638454289887364	-0.127152648283523	-0.630806674980567	-0.272405899582199	0.142413060987581	1.06964090480465
YPR002w	1	1.94059718615524	0.0480731373038615	-0.0211015513065781	0.0886986136414786	-0.504432688224342	-1.53753359861473	-1.26280791753525	0.54688763719567	1.3677746600217	1.63861519279261	0.685728513371504	0.277232802947587	-0.112609898574057	-0.922916642386391	-0.53364234667943	-0.940082212018121	-0.758480888090761
YNR067c	1	-0.122692828699552	-0.91071368873654	-1.90010831170994	-1.73939553621798	-0.732318387171122	0.154013527167053	-0.600562726286197	-0.771363576701495	0.36968216843625	1.55339520086618	1.45734568212691	1.0281644326252	0.670401878871875	0.409635232774504	0.100817199408493	0.280630261867156	0.753069471379207
YBR158w	1	-0.538637792471461	-0.0532500160525455	-2.42404331782196	-1.93809775284681	-0.584271178475984	0.116492040840765	0.374774008129641	-0.252742215100728	0.360162363233746	1.42771077566295	1.31154713650423	0.755669276165819	0.274983867417297	0.0842740033162866	0.119519388618535	-0.0134256511390197	0.979335064019237
YDL117w	1	-0.469604154140396	0.296529034402561	-0.89574696562497	-1.89746455118986	-1.56098790615708	0.294116132603391	0.561771283722098	-0.619276052960724	1.29460293962471	1.8496146865155	1.0899029106531	-0.0902025870442797	-0.167612833845196	-0.723314598291566	-0.397224371556035	0.585341302056881	0.849555731231854
YGR035c	1	-0.657347860643019	-1.52531937128233	-1.94713636821199	-1.16665346344182	-0.191843305355725	0.0831009178740869	0.764296759091654	1.40796622524281	1.83877293389086	0.645537909172512	-0.051852270157641	-0.529036523717644	-0.45870048818492	-0.0803683992029215	0.518312905857524	0.651215911145962	0.699054487922598
YHL026c	1	0.624156824836547	0.748682858666015	-0.214757353070476	-1.25680489361268	-0.450337284830808	-0.707890961880989	0.191849516198666	1.15373006654568	1.84927081780088	0.960294590484867	-0.11159776085102	-0.76940926724508	-2.26645695943184	-0.747341982901815	-0.158575588701226	0.482003148575124	0.673184229418156
YMR007w	1	0.389172494777189	1.29661151353647	-0.780222363385356	-0.363782482070158	0.0847060495309087	-1.15643085889911	-0.666323660411594	0.832713730514594	1.37895215293874	1.93992247178165	0.0171577367620143	-1.06049644425958	-1.92159470635487	-0.125037729198045	-0.245324398373836	0.586258853519283	-0.206282360408296
YMR254c	1	0.405366221150616	-0.299415884708927	-1.14684867249978	-1.02501643322118	-0.552183297772443	-1.77195260054533	0.413494061593487	1.07503247875188	2.00798130875175	0.952470585695196	-0.143464157624462	-0.748100431307931	-1.19133855644215	0.157162035781968	0.108525454121863	0.669698904868197	1.08858898340724
YNL046w	1	0.393670700944873	-1.00960032682021	-1.81211569449977	-0.95145324933268	-0.794025478650712	-0.0788747250783107	-0.759427557308055	-1.09206376089668	0.289066575808893	1.88822263248113	1.37877127283961	1.17057294048431	0.419989082954167	0.00690084149538987	-0.31867718422855	0.297440703334511	0.971603226472081
YOR264w	1	-0.203336222900462	-0.743363332252056	-1.77079258325328	-1.33528454800304	-0.420403458447937	0.00697240765264499	-0.79061271335311	-0.891144234296523	0.631754190960583	2.11307800582873	1.46244094787991	0.761680204896151	0.238970225031109	0.184858419555249	-0.210859400482289	-0.111082447053178	1.07712453823751
YPL066w	1	-0.78409631511244	-2.01581340168173	0.133431426964118	-0.571268766803357	-1.2232536570186	-0.0993999739906556	-0.159906023917515	0.377072698697179	0.368310929000391	1.95519482918158	1.84590294042358	0.526243450941931	-0.079226456380938	-0.408757483357307	-0.107359547997549	-0.728958451017454	0.971883802068756
YBR052c	1	2.0087848562045	-0.0734682620840189	-1.58384363946685	-1.34720034749794	-0.901558456879486	-1.33140825093519	-1.04460127228416	-0.260836353416785	0.270535671178903	0.806174350646847	0.244482347954309	0.480595150465112	0.434022224676565	0.122460640110448	0.479308915034794	0.139372337932592	1.55718008836035
YPL158c	1	0.927817309150974	-0.165349665222786	-1.1605222987016	-0.891020681556646	-0.221096146328045	0.163152530138565	-0.933567084516788	-0.636901040719588	1.14537082740905	2.04947784247396	1.16696992328167	-0.354271694090897	-0.261799410459923	-0.70392766382769	-0.79468987711906	-0.929447180825918	1.59980431091473
YHR022c	1	2.09394509827295	0.552362488313591	-0.406664546093862	-1.27900448254845	-1.78823480948639	-1.61579281926943	-0.844140839714999	-0.141034972142203	0.209987160475685	0.994641696338706	0.390727052518738	0.117997750020252	0.289004452608083	-0.123439510735206	-0.180328017445561	0.600087290789667	1.12988700809842
YPL004c	1	0.579501495359604	-1.55685925933385	-2.40548115208314	-1.21530280530491	-0.587280508609328	-0.351909776492245	-0.528599483934363	-0.0577406545842012	0.940889939478473	1.01741406737088	0.38636464927264	0.543679174535038	0.460940353293358	0.205303861939727	0.345798188393908	1.02613291877238	1.19714899192602
YBR157c	1	1.18068798363697	0.876195777350887	-0.532668927634304	-0.62217469598677	-0.791344500679876	-0.845702167635716	-1.75900082608663	0.313032637274267	1.44615602357971	1.27036176474327	0.855656067062176	0.0728526491327219	-0.0563092856241233	-1.65721921153487	-0.748421336371753	0.0609503850051007	0.936947663768934
YNL078w	1	0.250299180306507	-0.711657167464775	-1.94043636552115	-1.85030232295612	-0.974534133451183	-0.298338260185965	-0.256530563303587	-0.0450798553537317	0.872406880438505	1.45447401133852	1.15999415960301	0.786840996230048	0.176749801825971	-0.19863350477152	-0.396177640100662	0.736262221176669	1.23466256218947
YOR066w	1	0.714960321266115	1.166613902562	-0.574428659799684	-1.92095706868156	-0.654747075091463	-1.18709066006402	-0.746677241343672	0.994868966217097	1.22523065622558	1.18679553088368	0.597400573880631	0.345669132336283	-1.0268780771909	-0.929458444659181	-0.590370622773366	0.486255089596857	0.912813676635609
YMR031c	1	-0.0141466730104898	0.161035660610392	-1.42196204156017	-2.18565746942943	-0.739139860414431	-0.817433349354689	0.408980988816123	0.515601053240948	1.56149060834994	0.889158587586689	-0.126722330523225	-0.16519078069526	-0.307858978829014	-0.548481212317046	0.0166325833096278	1.30816070313184	1.46553251108819
YBR053c	1	1.97424678051306	0.740851400049666	-1.1943752187479	-1.72851437015723	-1.30877665212079	-1.4134890572395	-0.993056349054605	0.0787004844147492	0.452130959207749	0.639976017442381	0.554765818310441	0.549946227197682	0.514201930861309	-0.112916730667433	0.253961984128534	0.0615654008428528	0.930781375019028
YDR511w	1	2.57574102292239	0.837395535582684	-0.804443668102304	-0.71524304207154	-1.10546015768565	-0.264988351016912	-1.81673495929436	-0.900503340534416	0.0497561342721702	0.790880706290344	0.226596066537019	0.0150723194248753	-0.646107208171364	0.184777735297397	0.224545691420216	0.600683746163524	0.748031768965935
YLR254c	1	0.742182606692524	0.805846122313583	-0.631078878429533	-0.145203622327993	-1.1368132668647	-1.07381873574737	0.115197400982516	2.00893996876137	1.10844379309884	0.0823098785303047	-0.181345534046448	-1.19468711295301	-1.79774768154162	-0.733888547001112	0.535796626859523	0.664480454141769	0.831386527531357
YDR033w	1	0.0428913506487825	-1.0459821467294	-1.92286260370142	-1.5774597987594	-1.19783253112018	-0.718043799037836	0.826892980220504	0.241039861804444	0.068409580606205	1.02732978090547	0.28208224247341	0.131666441924236	-0.321000949363123	0.632987441723988	1.31270067873544	0.8050924850568	1.41208898461208
YKL163w	1	2.29520712638264	0.53356042919216	-1.22924285107139	-0.533188502129255	-1.78356402014887	-1.35360460031032	-0.865205130208841	-0.752834474079396	-0.248702351643613	0.473478961810305	0.561469786864785	0.184960959546329	0.739815820546069	0.461702595128505	0.43962263890433	0.26022093463859	0.816302676577975
YBR231c	1	2.18384743550931	0.524582244501983	0.890272980068372	-0.719365110315699	-0.311648175230479	-1.48587870910778	-0.603451522990082	0.263912531148748	0.261672634207432	1.16862591379868	0.107329201587542	-0.137172596908532	-1.39511455014822	-0.401355603338151	-0.595566808023985	-1.08965224984266	1.3389623850835
YDR368w	1	2.44544628342257	0.502643381051271	-0.398877382754053	-0.81699256619668	-1.03250818142983	-1.33116242176638	-1.84603792097757	-0.52465932852238	0.512496697111482	-0.060068524261754	0.333244244787149	1.15206792347272	0.244028580188648	0.333795202599491	-0.351746885306414	0.233821972595101	0.604508925986632
YLR050c	1	2.08028516003036	0.647392110856298	-0.60799017721709	-0.336057547325943	-0.912565780386666	-0.3367924241304	-1.36715516143951	-0.523052467247117	-1.42327542892492	0.285439915541003	0.648283895526795	0.670377685236317	0.870253431610523	1.04753806309027	1.04450172635113	-0.608750975368463	-1.17843202620258
YLR049c	1	-1.13787154326112	-0.479430121262565	0.275642608838896	-0.615307805309598	-0.826151768135195	-0.534266178956533	-1.4925717207608	-1.41438835119788	0.216754593165634	1.8045461269015	1.56809065349117	1.13232513737433	0.684255878723627	0.284920852870551	-0.272404725950996	-0.24199443267797	1.04785079614695
YOR273c	1	0.69019621649413	-0.887695877311489	-1.644667488336	-1.83203299439218	-0.954601123534154	-0.698113254426104	-0.140291294785427	0.834875467852398	1.4282230350608	0.946468706009108	-0.173483285887176	-0.132502280114922	-0.475813914887987	-0.0111143540718656	0.67141323628843	1.37433685917385	1.00480234686859
YLR015w	1	1.58805683722147	1.7066520025921	-0.828305560154854	-0.866043906964069	-0.942729078167506	-0.180239525295966	0.248465917419782	0.865671470365113	0.98872641811043	-1.24326054872109	-1.86770705332182	-0.801590755247436	-0.131134828370108	0.0121318391043215	0.480611164885495	0.593365791071182	0.37732981547295
YGR109c	2	0.342767850005523	1.31657010728064	2.11095637599188	0.822770855591381	-1.06421997373355	-1.02866407899463	-0.473475796904761	-1.22301694877018	-1.16532775757095	0.98004538470331	1.10482314155572	0.484067783632369	-0.287053745648761	-0.041973321992309	-0.543189029812769	-0.842941428745994	-0.492139416586914
YPR120c	2	0.41715582781518	0.958103591805417	2.12927541068109	1.01702875143535	-0.0186913964650758	0.0443183895073685	-1.01896871533971	-0.354819428548533	-1.06854649408091	0.884475110226799	1.3415129422988	-0.759983820385361	-0.0216247436435957	-0.192119946061334	-0.937127611831067	-1.32889093479261	-1.09109693262181
YDL127w	2	-0.687007464768599	1.97944981125078	1.59980797704044	-0.173295140153477	-0.416207755944713	-0.300160766316995	-1.2196583286603	-1.48935818214171	-0.139162868110821	0.687342223832188	1.61600846884158	0.656630724474002	-0.0676131749253474	-0.00493181057291529	-0.966368374306224	-0.532143667118062	-0.543331672419821
YNL289w	2	-1.94708561373158	1.16540907532099	1.39982345811473	1.54851718130203	0.399154494381051	0.0156676755369393	-0.314745484806058	-1.03720143757273	-1.54160075993714	0.0762059866887436	0.831236722533434	0.765068332831699	0.392501294739701	0.0935851002783608	-0.259909775225599	-0.718605226190123	-0.868021024264447
YPL256c	2	-0.788994132262015	1.63220057249679	1.46399967960857	0.813136462960284	0.21372004106818	0.198019988211263	-0.0889831965206349	-0.474279014658279	-2.14877770766064	-0.795077225166642	0.252433442733934	1.12130805614697	0.682237437285137	-0.0831207486298315	-0.427354583934329	-0.0327209103614736	-1.53774816131729
YMR199w	2	-2.78136760010585	0.722329326315151	0.368481704124277	0.834414314771487	0.472204373411049	0.783447216611703	-0.0265239793252679	-0.515316277371969	-1.65614326673316	0.0569980293618552	1.03708753127695	0.787472468508715	0.611457167520439	0.53380922938058	-0.0430891974926524	-0.558321151974943	-0.626939888278371
YJL187c	2	-1.01269255341923	0.0334647332731408	1.78059853326239	1.63050494256033	0.963267899335096	-0.0132229241109998	-0.675897020862304	-0.822636178505095	-1.44656226506847	0.322791931938453	0.931950572929573	0.928946703743507	0.302293182780444	-0.160368848169471	-0.420709872008785	-0.927476385811292	-1.41425245186728
YDL003w	2	-1.48052148458608	0.69765879594084	1.40438901688389	1.17700312472091	0.189083526175762	-0.228322802095205	-0.7453223940355	-1.14488711020009	-1.73690004617967	0.443017521696682	1.2749921333107	1.16631633162083	0.63761734048383	0.171460298028422	-0.237037186848351	-0.96258957458773	-0.62595749032924
YMR076c	2	-1.06248321408816	0.0867883592594126	1.40313357750514	1.56819287122461	0.827140013952815	0.406005947932626	-0.321312193256024	-0.929941135394515	-1.88189226050291	0.503068275118587	0.877218450388128	1.02034624247394	0.109854281540925	0.0835214650589279	-0.30316050662651	-1.02779784239355	-1.35868233219344
YKL042w	2	-1.48246111002871	0.10443709631382	1.58741435009238	0.759521683008446	-0.0273824945239939	0.162780956330627	-0.982364502502206	-0.950510024962868	-1.24951860591465	0.729219050261379	1.54513019367884	0.993569719028598	0.546557138620343	0.588295035027842	-0.138876178447447	-0.719923349756174	-1.46588895622624
YFL008w	2	-0.29973955460883	0.880090027949992	2.002940221546	1.51022197868926	0.0717198770834232	-1.43923677582308	-1.0147014998267	-1.04200384408362	-1.11967891783848	0.380283718554389	1.1044635848995	0.589021018271912	0.336960764343521	0.14883464234383	-0.495169902175523	-0.770642729774125	-0.843362609551473
YPL241c	2	-1.63846623665919	-0.6876737724016	1.8168087296093	1.49097386826095	0.158995569784623	-0.294832916841163	-0.308576478387361	-0.694934178946891	-1.01113351196769	0.383009975702011	1.2775719595742	0.294542006203047	0.337086218886112	0.428469483274303	0.034553739255278	-1.83809280962309	0.251698354277156
YMR078c	2	-0.17407889104529	1.17264431309708	1.74227409033213	1.42301198638212	0.150820713380731	-0.259103191631824	-0.693473005663207	-1.14698582948044	-1.09790335748147	0.44183528396947	0.771878378798647	1.18073879288047	0.443649140176322	-0.976169256306315	-0.788657373339687	-0.887406975380118	-1.30307481868863
YLR212c	2	-2.1676299388295	0.414132386641904	1.52383598160673	0.559369740661647	-0.52605970657731	-0.87283194187541	-0.989171086312081	0.170474186233556	0.560251130644733	0.728445247319006	1.54119582240031	1.13252992518409	0.291541948754989	-0.704562927948889	-0.0254467546958443	-0.931976143996665	-0.704097869211259
YNL225c	2	-2.69856005586219	0.478235681866751	0.652958552100356	-0.0517336402820026	-0.326865256486157	-1.21133998400688	-0.322007243172779	-0.800171527880499	-0.300312304514238	-0.288675588631937	0.432852953379058	1.69982535581301	0.295018240434099	1.26270373454644	0.812974906902451	0.385726751960494	-0.0206305761659813
YPL209c	2	0.00884280586238611	0.384012543370502	2.26232599078851	1.84185011654616	0.860599866868568	0.476756376755619	-0.539297371748847	-0.969848515797923	-1.09263145416145	0.31330502092562	-0.122701405768418	-0.406926207812601	-0.964006438477932	0.340327255925285	-0.107147639344685	-1.17121924053896	-1.11424170339183
YJL074c	2	-0.465552926361362	0.511871109694574	1.7937987926886	0.8850512825675	-0.520771525464811	-0.29619055770407	-1.3741509879868	-1.00375740547724	-0.566885365686968	0.372252684085885	1.4943055124089	1.61339664116577	0.314646892454178	-0.351604459125579	-0.144923621177738	-1.42121443132725	-0.840271634753581
YNL233w	2	0.5333589949512	1.57295684731394	2.21625431744727	1.00840612049684	-0.363400299261953	-0.516208171937238	-0.928485730722244	-0.710979409675832	-0.345628983944079	-0.473626798961642	0.857508234106567	0.869506486482945	-0.271943297308314	-0.778552895053489	-1.39693016584673	-0.268276524894404	-1.00395872319283
YLR313c	2	0.0982573689571379	1.14054355397157	2.12824468418257	1.33403591502626	0.398221746060844	-0.510305631551577	-0.783229769910052	-1.64181764600714	-0.668062922101327	-0.31951632520157	0.855101465971563	0.49038902687073	0.587954609250059	-0.520994997998599	-1.23756219467572	-0.487604661639705	-0.863654221205051
YGR041w	2	0.208541141425327	0.532400466972653	1.59660996848246	-0.399987591036852	-0.844676947295856	-0.608521366719379	-1.19696710393407	-1.34426282746384	-1.2020369647071	0.96098683574727	1.59568898702141	1.37345381460096	0.606839852114493	0.185567616769134	-0.978214246357542	-0.668127817245137	0.182706181626066
YGR152c	2	-0.0593633445139085	1.18712206858831	1.9227440346571	1.57098198792846	-0.272538790269914	-0.788661091966333	-0.682759248713051	-1.3006791700091	-0.706553009607718	0.291861199266225	0.829621836976572	1.11046340789933	-0.183957868894775	-0.156471052034231	-0.47206032086838	-0.86233962394299	-1.42741101449561
YDR507c	2	-1.52805040677338	-0.210425816295859	1.0802821631137	0.838115854795744	1.0102699034957	0.728062793889588	-1.00096992083886	-1.3364939676122	-0.908544218930929	-0.19114567692565	1.25326109679493	1.49706493918235	0.41267384780583	0.510624486232502	-0.49011303596182	-1.41620970069707	-0.248402341274571
YLR286c	2	0.443001647280877	1.29417410022136	-0.768627585915895	-1.53735623963643	-1.24677332209669	-0.251769411858393	-0.369967101025828	-1.00804058657851	-1.67578192994576	0.647036483330043	1.49487180420693	1.00135976527503	0.773774621017954	0.898222941766202	0.677046013580391	-0.243404292674062	-0.12776690694721
YIL159w	2	-0.166484009007181	1.82761225611853	1.95322876232425	0.685156593681065	0.470700111984329	0.082578488739983	0.184631768643677	0.303439563566381	0.263071162878555	0.0697556836363366	0.537312744413208	-0.354694372798907	-1.56236539963859	-0.923829359690738	-0.635131779985443	-1.54989746713741	-1.18508474772803
YGL027c	2	0.597923631892064	-0.798988491788491	0.756575770927383	1.89490920887483	1.28823455843919	-0.272814506884797	-0.35116591329978	-0.298432627322497	-1.33820809460097	0.251591760385737	0.502684778307442	1.0495056937332	0.936689917764428	-1.14044431101567	-0.582439105027515	-1.41380216690635	-1.0818201034782
YML102w	2	0.137442698083457	1.00241247711585	2.10482583300804	1.37434419087493	-0.0238687078056497	-0.776176601100099	-1.04815537411766	-0.947978070398341	-0.488724764599244	1.2327666246746	0.607920428262462	0.347817672273359	-0.650813144941928	0.188454230896323	-1.02733161564888	-0.67968456168645	-1.35325131489077
YPR018w	2	1.15401791356286	1.21274067466083	1.82842544278764	1.09936415246312	-0.657636386506413	-0.476344525002816	-1.71636614575346	-1.50680045583881	0.0422777424700401	0.850430438145588	0.706944239622202	-0.171241871724517	0.013895337690141	-0.71655315458974	-0.681537230801078	-0.658108055089071	-0.323508116096513
YBL035c	2	-0.146321011325674	1.53835585455793	2.10952961119772	0.377941487237824	-0.0505508554030235	-0.637554408736458	-0.652610801543156	-1.06510040274524	-0.957653570433596	0.976984790915583	1.1292225135195	0.554108769816292	-0.0173526013072612	0.0498633547358816	-0.766629719895306	-1.11344466828511	-1.32878834230592
YNL102w	2	-0.164202932951002	0.458246505133733	1.80621370050333	1.52523342800873	0.288502438222355	-0.523314351005672	-1.23327709233328	-1.68996745271577	-0.990345489369416	0.12928896164704	1.15476770406333	0.814808059656376	0.573084262732126	0.150041264425921	-0.467164169347121	-1.23076839646587	-0.60114644020481
YBR278w	2	1.1219772078158	1.79941132087434	2.35489814187416	1.18738265493	-1.12319180663225	-0.329445932976025	-0.746391013217881	-0.158007460427957	-0.660285616582628	-0.25616973748172	-0.320528092147571	-0.733264229098265	-0.543255801356969	-0.993664949567383	-0.0314867810679762	-0.350698672453698	-0.21727923248397
YPR175w	2	0.702906898631629	1.70027620443331	1.97052485122539	0.782367937822866	-0.295864246553317	-0.780696195015619	-0.43857469967666	-0.886220358217766	-0.766272230268597	0.947945125420174	0.960628526295332	-0.766867327337306	-0.145770445552083	-0.0259866974250259	-0.936154776525102	-1.51383894644993	-0.508403620807287
YNL262w	2	0.713457773629917	-0.11417272638308	0.869501529715792	1.15254347804089	0.204419140052296	-0.843062880549574	-1.09663192960975	-1.35855595209712	-0.4212355044929	1.40861069303466	1.32235422080178	0.612027302404081	1.009479759069	0.0415569053499979	-1.12868318120882	-1.50278048095339	-0.868828146803782
YBR088c	2	-0.0960959376296482	0.507908198757022	1.1447707159519	1.19000925515374	0.633101488614699	-0.488598308879938	-0.975278455235316	-1.53672227606942	-1.64837571225425	0.57815920730547	1.02536772067625	1.25802957225073	0.886352251710976	-0.149095587881603	-0.168835393949806	-1.39487600715013	-0.76582073137068
YLR103c	2	-0.419608939967412	0.852147470272766	1.86753718543961	1.27954137172153	0.806479003999476	-0.0566521702019324	-0.447908482384172	-1.45912435584502	-1.1951147405512	0.461506711206456	0.769728121354592	0.877478974858363	0.373400897238614	-0.675124502842407	-0.552149923730211	-1.29224269263079	-1.18989392793827
YAR007c	2	-0.415373876305006	0.402385134863216	1.97267846856319	0.707585346350109	-0.561799345427791	-1.2847340703783	-0.863322688642341	-1.32294350850709	-0.925254272682715	0.778180410657298	1.02769293398834	1.10974697677544	1.01383305346595	0.533530661126707	-0.562106619979767	-1.06745288444287	-0.542645719424366
YNL312w	2	0.254773379709668	0.522951078573243	1.33387589936765	1.45590273063878	0.665148564690154	-0.13098226425654	-1.19791462020787	-1.76764637247434	-1.07858727904861	-0.112631159462017	0.694548522248312	1.35219160282123	0.760378565289431	-0.0346355491692142	-0.579598595720437	-0.900992626205366	-1.23678187679407
YJL173c	2	-0.55733833901421	-0.719298060791162	0.330252464947339	1.88425988837721	1.83250487435041	0.771434589223937	-0.772627991449322	-1.69818682597625	-0.702863703972676	-0.00966967917377686	-0.364956876731135	1.02239799112607	0.278382081618789	0.727330284185323	-0.169040241374146	-0.760769012752218	-1.09181144259418
YER070w	2	-1.36644980711692	1.36367678342037	1.53358809836211	0.920541345736252	0.238115950410529	-0.351581627113822	-1.01903741206547	-1.35214088684144	-1.65941521987564	0.234603521312931	0.782035963761252	0.959157318921937	0.89078879102769	0.346400877848332	-0.467643946980992	-0.51207835750465	-0.540561393302464
YOR074c	2	-0.740968639601784	1.02468282746566	1.63157404176329	1.32485693831398	0.649639857347119	-0.261224527937801	-1.07858272728625	-0.752669875179971	-1.10487808466007	-0.170664372193918	0.947380795436685	1.03623200081429	0.912094140363179	-0.112632020840122	-0.926770133609513	-1.26415294419918	-1.11391727599561
YDL164c	2	-0.432592602783736	0.572469184163558	1.78085683019146	0.970932857107583	-0.614578283614966	-0.892079347771862	-1.07420263758211	-1.53937661778926	-1.02618366363663	1.04380138757488	1.44743729122287	0.842976967019274	0.35931432609899	0.523578790136499	-0.550618967914891	-0.81239666126055	-0.599338851161107
YKL045w	2	-0.518029647419355	0.7286143992317	2.25172534895199	1.65751024204964	-0.583700027023502	0.523124965720661	-0.262712067687772	-1.13276938154368	-0.556660900486809	-1.14949632350366	-0.799783346793	0.485218790329551	0.579724235956759	0.970877127663866	-0.672891657813051	-0.654316975002626	-0.866434782630705
YBR252w/	2	-0.424563355338405	1.76459635725597	0.477024250460334	0.844557884267133	0.434222460063269	-0.625988579221506	1.4020928769714	-0.874625355147531	-1.74587542006282	0.119233491539959	-1.22426527378192	-0.348771718890993	-0.950091394377733	0.405585944980405	1.44202576582183	-0.78511280660102	0.0899548720616357
YLR032w	2	1.74033012593621	0.802477403926437	1.69699431720703	0.776640601252413	-0.0460213629577003	-0.515988383289494	-0.616671057119446	-0.0875738499872613	-1.06562000405555	0.363686658146872	1.12002435578215	0.179694729082394	-0.839984951455535	0.0458632289852846	-0.497828050682293	-1.5924172998691	-1.4636064609024
YML060w	2	0.112360509349055	1.00779235749879	1.88472848626986	1.29632386910891	0.772715188140148	0.190054316471576	-0.0421320167225939	-0.28596367681582	-0.933424160286237	-0.242224236799873	0.639539402864992	0.452883904746994	0.0854178341737948	-0.579018224979298	-0.759378259783745	-1.59958727945884	-2.0000880137777
YDR097c	2	-0.273184215051052	-0.202933827942143	1.82650829144578	1.21436631130127	0.391684857151202	-0.453546931481184	-0.82477441656705	-1.1047670217238	-1.2238200588354	0.515435524880422	1.27563962158258	1.41859207644473	0.331619260319031	0.0283531670905485	-0.642688308135881	-1.52256112229164	-0.75392320818741
YNL082w	2	-0.252606258050536	0.613194676662287	1.05209925060718	0.220355672805425	-0.494588245806466	-1.65747200080158	-1.85423168610087	-1.79635035072079	-0.342558135043881	0.919237820362374	1.30636033976942	1.27233628371378	0.35906524474588	0.431412411452992	-0.215356832001963	0.186064106168158	0.253037702238587
YOL090w	2	-0.0427336879872489	0.38551072716875	1.1036333845506	0.567768114753847	-0.0224668585173567	-1.32789889052027	-0.828647597484822	-1.52086653306037	-1.00569799588719	0.0938519886248014	1.57763780540522	1.59664150965535	0.574778913209101	0.755353502646748	0.172611457655842	-1.48380989213805	-0.59566594807496
YLR383w	2	0.681139683953346	0.12898237355074	1.79324407802322	1.32739809872499	1.04995588419676	-0.264590918914983	-0.00136796751647034	-1.4929829521182	-1.17636439274131	-0.070691079123972	0.494005205087411	0.82604805153275	-0.341903306971859	0.210132342300679	-0.140442351676214	-1.31591081231111	-1.70665193599578
YKL113c	2	-0.810515029028493	0.455614074840973	1.5817600263973	1.6292790096016	0.780383067915158	-0.520273960243901	-1.07465436759429	-1.27553077170665	-0.671669396910256	0.498754712602468	0.599941146460363	1.22010892207394	0.794481978352931	-0.216648960926027	-0.764343853121142	-1.23061461949679	-0.996071979217187
YLR234w	2	0.579405216537417	-0.539116912294975	2.61337436410824	1.14013117907941	-0.29570981930687	-1.5189951960474	-0.841242865110829	-0.702380679255977	-0.632255790822619	1.18899233258356	-0.0104568600162138	0.477904701736723	-0.0522981002498055	-0.58882732907069	-0.267000933648417	0.443062177919066	-0.994585486140626
YPL153c	2	0.0638749824897546	0.99848577581584	1.95240117194712	1.0506886332238	0.192635012441135	-0.215823384195949	-1.3584323618521	-1.13667503287426	-0.992507076902524	0.403306930772322	0.846028514629296	0.875598055811132	0.208464744800388	0.00655640781329373	-0.256522293336436	-1.88599336665133	-0.752086713931484
YDL101c	2	-1.38771138398396	-0.225359769555163	1.27028474033175	1.17515300194641	0.150771714010423	0.52156921071542	0.544545757561161	0.138578650427371	-0.741522931690716	-1.84458049500467	0.779872281812225	0.049725724073352	0.721264116821737	0.49749992584607	0.124038792434576	0.43552246630647	-2.20965180205245
YHR038W	2	2.2356695716032	1.12969744368389	-0.660523647263189	-1.69737420017909	-0.927965279639503	-1.48042582394024	-0.257563653194308	-0.0338901747466608	0.938536983589148	0.539747682745041	0.471722322973193	0.0394498122271025	-1.15055752751458	0.0244285718066407	0.679755084217804	0.29153213718534	-0.142239303553792
YML021C	2	0.0216702864116715	0.938106557383766	1.38033559750076	1.83779313045798	-0.0300731676582215	-0.602134079374207	-0.852498077477301	-0.352239934743754	-1.61453053771885	-0.14365668863945	1.05794967109636	0.866162252779247	0.211338136421835	0.251639378579855	-0.186175750604499	-1.15899529844806	-1.62469147596713
YML061c	2	1.22867168234964	0.785632151251229	1.22836534610095	1.17562161659734	0.426436844007427	0.726469797999291	-0.185232747323048	-0.24778343231364	-1.31882071096511	-0.940733706685274	0.25034105219698	-0.26015611463852	-0.0272863568453691	0.803287082812088	0.0314514490880997	-1.74383500980536	-1.93242894382671
YMR179w	2	-0.368015304564749	0.928786908125208	1.58666223809441	0.286098421511921	-1.92243771927392	0.235831196623034	-0.170834115271722	-0.93122962383255	-0.965829973714599	0.763473662896105	1.87373738067706	0.759527718236097	-0.0590544899726522	0.266061317657823	-0.356504123645537	-1.18071945865671	-0.745554034889227
YML027w	2	-1.57362711419643	1.40781340426467	1.4901800383995	0.550281328080831	-0.159319041495999	0.447030666639716	-0.358476221989834	-0.988157937523906	-1.67706357672743	0.594261413650797	1.32170600891599	0.632375635699026	0.20951400226291	0.373474904292425	-0.203519955500489	-0.944688215530447	-1.12178533924132
YPL127c	2	-1.68362172388385	-1.36761916417499	0.589159347929812	1.09881251910713	1.30819269704114	1.23488437291406	0.0221435898588755	-0.508164438091202	-1.47313326959214	-1.098125294365	-0.306003614575689	0.743894231520841	0.708675721466863	0.775047831211261	0.402017392773756	0.432062459322888	-0.87822265846375
YGL089c	2	-1.0246362058466	0.608369542818496	-0.178322487547633	-0.810164711580044	-1.62616713406891	-0.869165293112924	-1.61033315903889	-1.18313133564174	-0.20706875112421	0.688020334130783	0.817800927449434	0.865530153561142	0.527244644429183	0.662511892470267	0.935614570058159	0.998028598482041	1.40586841456146
YPL187w	2	0.88036061673736	0.630938450041046	0.071456210368667	-0.549553330643063	-1.96553252492678	-1.19662784211927	-1.99660989723188	-0.634389898452162	0.461545988472201	1.65131513333084	0.584280889592941	-0.0969324954934434	0.303090047311317	0.132425040378346	0.078455661651163	0.629065792033249	1.01671215894947
YDL227c	2	-1.95018554084889	-0.398035174839633	1.32183084993765	0.448675112616036	-1.16723820099329	-0.516636223786723	-0.50939428794649	-0.668732511154448	-1.13745711577603	0.809060590575501	1.58995508929534	1.38109851098536	0.741628472821871	0.730683966900789	0.0223972461262249	-0.494091832043123	-0.203558951870149
YNL173c	2	1.98277950895396	0.435978921739775	-1.91310256828707	-1.4749278448712	-0.393700209909488	-0.824088100031696	-0.932005978888979	-1.05963269080843	0.107183643355538	0.715011976612544	0.98745359063469	0.882503358749352	0.10043244215335	0.0504064452770821	0.0106890793537734	0.503810299664115	0.821208126302693
YLL021w	2	-1.4303627562772	-0.422047848935333	0.989368267079078	0.961489885217396	1.77944246065317	1.31251654615774	0.904508848373976	-0.808847360967388	-1.09457079821492	-1.03212722256209	-0.222540917692916	-0.220782991686694	0.844451221006328	0.26160515713816	0.190106522166962	-0.614102863095259	-1.39810614836101
YLR382c	2	1.7904488410135	1.17953984183968	1.45740783726383	-0.364951056190077	-0.409022707478135	-0.305427646036125	-0.165306949143459	-0.768892475597385	-1.15783921675138	-0.262987500375207	0.659344279956861	0.461868337024447	0.229542209712337	-2.46740375484921	-0.0438126187294211	0.245170455004876	-0.0776778766651297
YJL196c	2	1.18471198678306	0.638551994884742	1.23349937417029	0.950083867211162	-1.35488060616982	-1.33978620260022	-1.93655483677506	-1.61716261337218	-0.502755188845431	-0.0342857554279496	0.668589430027582	-0.0714927369920519	0.418647970767107	0.222290776839482	0.339754046150768	0.575688378590977	0.62510011475755
YJR148w	2	1.1655822283741	0.434775724952752	-0.0909714564557686	-0.57011722808411	-1.26916863556462	-2.10122679443172	-1.78848189437378	-0.867557208646906	0.720036786619287	0.746034096452327	-0.150321303051342	0.677307081671241	0.9931955990126	0.209541544479892	0.350781961406952	0.42004466044666	1.12054483719245
YOR317w	2	1.49922402530918	-0.930720002572586	-1.71022805459672	-1.1433385568809	-1.36681129309156	-1.21725010550565	-1.04932962452984	-0.115859773847197	0.866208377993721	0.580300956859204	0.758417667245738	0.624828970225665	0.658400586711532	0.490457178402353	0.5851402064627	0.595241265984014	0.875318175830344
YKL165c	2	1.64943605008916	1.42592740809969	0.985769764788661	1.09743596838914	0.0172355469491621	-1.03173207863809	-1.078269820427	-2.02871160973515	-1.11849403410119	-0.595757252489006	0.256468922166831	0.612448462527154	0.653437646058407	0.0248969668275035	-0.294574215953168	-0.293645976850058	-0.281871747702052
YLL002w	2	-1.18088133273285	-0.243334947100807	1.71677474861005	0.925320831490671	-0.0670677681453107	-0.500707489982044	-2.3276548086219	-0.381714841376932	0.041876995263073	1.00581566233331	1.01121185088179	1.4295049584993	0.22952751669402	-0.440754850366278	-0.187454415265329	-0.389894750647432	-0.640567359533333
YPL124w	2	-0.951835646909371	-1.69677826543547	1.58585671714408	0.60179187351279	0.845450857136313	0.921472947314625	-0.272405293692332	-1.0600475290638	-1.33963223304063	0.095831396174145	0.970320296962772	1.13653891920486	0.620980530037071	0.585188777836497	-0.376416308733409	-1.20796107555755	-0.458355962890585
YKL101w	2	-1.94832181099068	-1.19181799954718	0.615717403175489	0.937523898164912	0.870033570138732	0.265953982671029	-0.0445381932241828	-1.27683166192362	-1.1003907287089	-0.236627698832366	0.755919667301227	1.447573520347	1.56036366831527	0.245092750975418	0.18666311045581	-0.621122814086306	-0.465190664231652
YLR457c	2	1.65385244339537	1.37544033842211	1.89725939343974	0.099435294805341	-1.27543547661354	-0.440735220036528	0.199544832271782	-0.531495538017958	-0.189648845134014	-0.460416744513473	0.581254062908501	0.512517664684856	-0.231676341994592	-2.02835884458016	-0.636708599301613	-0.436557599321219	-0.0882708204145972
YDR297w	2	-1.89828868439639	-0.153865826079525	0.0151088489000027	1.56885295109522	1.59748046585704	1.46574163339122	0.54162966985866	0.281640839971234	0.208409370828654	-1.95491262126004	-0.0879657245154059	0.126935038239334	-0.31859246252588	0.14360320283884	-0.371477826974491	-0.657607500404248	-0.506691374824241
YBR070c	2	0.358910253096559	1.39004418220737	2.22357155939674	1.50145803920001	0.0430665163062223	-0.329830374711556	-1.09635107431527	-1.47126872122937	-0.685814280644986	0.336782526001698	0.145516633541585	0.492992508814106	0.108579115221233	-0.513768486519591	-0.663176003503358	-0.972377333408186	-0.868335059453208
YLR233c	2	1.09804488616509	0.440237891257825	2.74378996954871	0.869739432712032	-0.596277177181429	-0.0414359739426267	-0.782785790831338	0.0549070251713212	-0.766223261272986	-0.221837982694909	0.770593725662341	-0.326169545717785	-0.764136188235154	0.317556860411004	-0.323700746846369	-1.51938707014735	-0.952916054058382
YPL057C/	2	-0.256510997183863	-0.0390805123689886	-0.528007258244213	1.37804384582916	0.998220188916968	0.173968595952247	-0.546518498858554	-0.39138447326591	0.523152205647429	0.739927465975699	0.974009081421119	0.880579231127296	0.873247457093115	-1.18127734697017	-1.46062713848948	-2.32478334732588	0.187041500744021
YBR073w	2	0.759281032664284	0.430929127510897	1.14435361540863	0.418133892362136	2.05127019712417	-0.220920903076559	0.368960120227466	-0.911482091262436	-0.882220434519759	-0.448496755175958	0.379154127921099	1.14232037976367	0.392572069918792	-0.699511600174723	-0.848187491299002	-1.59985008439092	-1.47630520300179
YGL200c	2	0.175100661478048	0.233056518217751	0.836472993469543	0.201895387443231	0.760418009330509	-0.330043030906335	-1.92918742496008	-2.01264004385099	-1.1938605264789	-0.178738064536816	-0.750608981354933	0.693351284767496	1.02246727726289	1.03966883930973	0.27269530038467	1.39853256871524	-0.238580768291059
YHR153c	2	-1.03289045327438	0.169709361752747	1.89566553996453	0.816205966185758	-0.89139115345988	-0.566865219096443	-0.754789684575712	-1.35937125413039	-1.11585794148738	0.711543497595085	1.44017224627946	1.61942342236444	0.262465440093914	-0.0331137389861581	-0.087001207717853	-0.603408981170797	-0.47049584033695
YNL272C	2	-0.34187832938548	-1.57230320314696	1.16240472864046	0.943998659048738	-0.61606933375304	-1.13927225586731	-0.105130177358295	-1.56185739092405	0.55033766975725	-0.731795035875226	1.09874633639573	0.370588702557759	1.57368191045418	1.19323486591587	0.406902951803502	-0.745204750829834	-0.486385347433306
YOR316C	2	1.72138593799588	-0.791594190877847	-1.53803177171612	-1.37444285748358	-0.98127327060894	-0.270865793191904	0.111796087382825	0.00888987250980024	0.435647548473587	1.31673786796964	0.203544528781088	0.76938939615429	-1.28588251759467	-0.859146621191418	0.755934253848563	0.833253867493342	0.944657662055482
YKR077w	2	-1.10640010209315	1.46151111274797	0.853961588586221	-0.575805329174379	-0.759034574276139	0.0147213224148988	-1.21848076251682	-1.36595429613066	-0.731548626559735	1.67216323615509	1.75452395500783	0.745242434912607	0.157833801393801	0.207345872355611	-0.384957872874474	-0.685170671924896	-0.0399510880237817
YDL105w	2	1.2665063511521	0.30867806950757	1.67174633960084	0.236240884376192	0.538701050421513	-1.01637092407116	-0.736448183723917	-0.47895853856988	-1.43245560941753	1.60478245032142	0.849825298041442	0.827268835317002	-0.872537680927717	-0.719744882267201	-0.905947187422368	-1.10448455142499	-0.0368017209133183
YPL267w	2	-0.852089346191987	1.26006381864156	1.78092887657085	1.03566902426907	-0.717603368581439	-0.142073129951441	-0.808199773202687	-1.56708005066441	-1.1196361175772	0.543111319585543	1.21512226597345	0.897316426246224	0.462698405052016	0.0343215249475368	-0.482739287718531	-1.17839742673281	-0.361413160665744
YDL156w	2	0.682932359267006	-0.0859634701895866	2.20434653382256	0.680817338442884	-0.445966103499394	-1.6112473238362	-1.79820354808975	-0.566423964434455	-0.258560328085515	1.15965800101409	1.00380854077031	0.778874944948883	-0.284895010306817	-0.101089346249469	-0.732188921008446	-0.36236658122452	-0.263533121341587
YOL017w	2	0.56491135443554	-0.233615607266515	2.24849708612573	0.497494968451889	-0.547334132907049	-0.543159448820075	-0.90679285606599	-1.06394169546457	-1.2617222503744	0.975788917725708	1.61700205224356	0.860322191403469	0.192913777274411	-0.270847539919502	-0.719552572632881	-1.06060123052367	-0.349363013685657
YBR071w	2	0.408690380519081	1.52163475506488	1.21944090412973	-0.477324096190473	0.0128215676929815	-0.260944200439161	-1.11470259535843	-2.18557373364668	-0.857560974093615	1.28393190988604	1.33816696230237	0.659530122919092	-0.000994993082363848	-0.296555811580612	-0.671828224142997	-0.73593463646381	0.157202662483972
YLL022c	2	0.315010142016739	0.00456685049031265	1.98854973537301	1.90170021845961	0.770881974370868	-1.11551877251012	-0.525542775371155	-0.508733172243568	-1.52171326855347	0.24508126952602	0.479863309102405	0.356071306252011	0.414660909945594	0.0368977281045522	-0.481268194355558	-1.05247440320384	-1.30803285740342
YLR236c	2	0.96448375359819	0.551498844507192	2.08090575523023	1.46802136203437	-0.024117678403702	-1.03369713282415	-0.974237930517251	-1.05632087929421	-1.29939027735256	1.13370321966143	0.563160590708678	-0.0670092932747954	-0.237261501632253	-0.467896393290659	-0.0357677083400434	-0.365804057035253	-1.20027067377521
YCL022c	2	0.388210192209243	-0.120637644838952	1.52278298064414	0.522355526434913	-0.431371193195732	-0.869187690178817	-0.609534383468827	-0.982516189708332	-0.848359058884888	1.50118186924086	1.57023990779753	1.31857546665855	0.168737417899563	-0.46808870545583	-0.69466693594396	-1.73249861936042	-0.235222939849031
YCL024w	2	-0.00890043091322437	0.809408946556947	1.88001767038189	0.435077562275844	-0.592350178801673	-0.741078477012674	-0.567627514406608	-0.643725135434377	-0.851366207340236	0.554645830551442	1.55895415846719	1.25071261183909	0.838577078977992	-1.39922566307778	-0.668188764891795	-1.18180586306578	-0.673125624106243
YLR121c	2	0.902194903925698	0.785648748697756	1.56513371744225	1.17189984921236	0.316175902314812	0.568612632690207	0.306548495814536	-0.804599838795213	-2.17494946038025	-0.431370436205609	0.8899985813213	0.671249278106882	-0.94494249882465	-0.451642294023348	-0.280833823252546	-0.865641866275326	-1.22348189176886
YHR154w	2	-0.715223205092386	0.299099030956429	2.11082209572054	0.831104293334058	-0.0959477006357545	0.0961786801638449	-0.710576481160352	-1.52873942708632	-1.0559984923706	-0.291495660744575	1.00657290275118	1.41960772808809	0.77104443460948	0.22764833179001	-0.128649573331816	-1.15087923368524	-1.0845677233066
YHR110w	2	1.17837730189514	0.341979413831948	0.893740237685295	1.30101018610249	-0.869310376210927	-0.376944901983404	-1.51891718582806	-2.26509833767931	-0.476069575259754	0.362260049495177	1.11311297112457	1.09348415335682	-0.0242844127802435	0.242398017606488	0.231861109329148	-0.54937099814558	-0.678227652539803
YDL010w	2	0.71944422604621	-1.33677038585283	1.4552179467752	1.47030373826124	0.870387457088287	-0.708644565101431	-0.857568958970676	-1.01696437405786	-0.498809850655551	0.0991627182649882	0.545408839348357	1.17195188592482	1.25332596387838	-0.378208070005087	-0.703966444492879	-1.23641127826609	-0.847858848185071
YPR174c	2	0.956128715701365	1.39537908427391	2.3014845299925	0.976326086050159	-1.36569946946039	-0.865882174666282	-1.21461166285742	-0.27065341431846	-0.834614758010902	-0.606522169762487	0.461852638341191	0.648389960757751	-0.0277044859533625	-0.769007607566484	-0.618364373913609	0.0558993414368967	-0.222400240044371
YJL181w	2	-0.902613660444338	0.840631628110294	1.73935302970881	0.559514248069623	-0.28855571892385	-0.100515475970612	-1.23558634813446	-1.22026788460757	-1.12143461736887	0.508085965601671	1.98641158058825	0.843880113691946	-0.444194720082601	0.577228042089426	-0.294402935102398	-1.03404450554212	-0.413488741683206
YLR183c	2	-1.38771542322208	0.0233130637575198	1.64617380051801	1.40608190153377	0.475248327754755	-0.256101900781267	-0.483128979846858	-1.49493920104382	-1.41298920640841	0.0656455727066738	1.30433595564464	0.947347500064386	0.784413638649647	0.279531430979072	-0.347270041300012	-0.696779624231915	-0.853166814774111
YOL007c	2	-0.12142154208395	1.19457775131633	1.48081080953622	1.58126963997095	0.479104354355017	-0.000294832313369917	-0.617418458773244	-1.27295957554708	-1.54470726374325	-0.411087660401052	0.744258757146105	0.900022685775114	0.719331858303764	-0.0679655951258609	-0.851684242774501	-1.00285576426729	-1.20898092137391
YIL026c	2	0.539057058417993	0.813921442711865	1.79728609616617	0.998726414450235	0.60268169262565	0.695664368030235	-0.65214653589687	-1.24152317016382	-1.46983154791434	-0.0899679708291499	0.607637226615461	0.71476025573529	0.381233978112945	0.0170256641110499	-1.01060638150339	-1.61105580348318	-1.09286278718614
YJR043c	2	-0.227397879087163	0.634294188961109	1.2531596183279	1.40757948098142	0.694551858120711	0.854688038419168	0.711525662680729	0.420456237488565	-0.219756668968875	-2.56904894037948	-0.459419608075605	0.0634004294570612	0.362929989041706	-0.188848270897386	-0.477919708384497	-1.50752664920588	-0.752667778479493
YKL108w	2	0.746835567839393	1.43852802340891	2.1252906676539	1.19322743707009	-0.823475365167813	-0.179855261287287	-0.566082397688761	-0.834065241105003	-0.247519024145405	-1.2936235230791	-0.110292618737375	0.930378306871586	0.522669532063705	-0.0317539663150797	-1.14372890298475	-0.964227296751497	-0.762305937645505
YLR326w	2	1.03889787314518	-0.168665431995736	1.15171673127807	1.28971793637518	0.959621352750933	0.611666770969676	-0.36473102222719	-2.57804887866395	-0.751525869754743	-0.542337699553544	0.611174142901687	0.539066016864127	0.135381557928454	0.322763105079467	-0.957279120209407	-0.188022060225854	-1.10939540466234
YLR381w	2	0.643358205329609	0.857585557278227	1.97314128147106	0.925292122030972	0.304533100493709	0.599096933117874	0.393252951805091	-0.866776424367928	-1.56488990781227	-0.795780316576363	0.893308869321572	0.443091121337793	-0.240324974026539	-1.89921332457776	-0.489602926265836	-0.399555590914616	-0.776516677644589
YNL273w	2	-0.352735284291579	1.01693429570825	2.00062576656916	0.399518024865841	-0.415629255715875	-0.608014937335135	-0.905232000485269	-1.04821064816466	-0.174651954887835	1.07908549377938	1.05182718874076	1.41113887214794	0.20039422453875	-0.558546497347943	-1.36320082269432	-0.539936853191272	-1.19336561223618
YPL014w	2	1.35044837948346	-0.998072579942849	1.24725545543554	-0.366012642639632	-1.15689307771605	-0.909777415640061	-1.38302707642599	-1.39903133024585	-0.309529496392974	0.980860776347382	1.71612351387111	0.520518565193463	0.785270433378203	-0.233775994476126	-0.228067204104347	-0.246056006333959	0.629765700208669
YJL018w	2	1.02859434261952	-0.0788567624778874	2.50571433631293	1.11153227018118	0.236673753459068	-0.509849470148989	-0.548469733276086	-1.69913111469168	-0.841122892391324	-0.34437141725861	0.437390265054052	0.325016747113416	0.393842485505319	0.149237496174062	-1.55159847948053	-0.204574031281166	-0.410027795413272
YBR089w	2	-0.496433220445319	0.372489428564081	1.3756967162902	1.17428123494885	0.410261502227318	-0.656826595677611	-0.860455587130067	-1.17725953233151	-1.42668950752495	0.685070143640699	1.09604748066309	1.31153876714587	0.98780732932947	-0.198009807950416	-0.226348418107658	-1.58157865414706	-0.789591279494985
YLR349w	2	-2.04024676827097	-1.45344454468026	-0.695661185878356	0.554983451290445	0.0494410902010684	-0.294364930691525	-0.0249150374614877	0.689016329113079	1.2310301416421	0.0437538865140314	1.86400883959697	0.714734649509121	1.06460081508582	0.0304183855855471	0.119391159318894	-0.905533635848774	-0.947212645025693
YCL061c	2	-0.149313897541505	-0.691588647505657	1.46880516866853	1.20297269722705	0.498962124489839	-0.876768611231715	-0.558130102952185	-0.222207128318142	-0.453341852488452	0.0199943230176716	1.34093123750679	1.47946795318002	0.860671134098887	-0.806516961409226	-1.31713387507946	-1.78810643937636	-0.00869712228608823
YDR309c	2	-0.998642928676883	2.40916019446592	-0.605627363016846	-0.87090967088905	-0.913545295673284	0.0287694427939041	-0.930789584030487	-1.15068922844375	-0.315691643628516	0.127515574916745	1.72047009912588	1.07689494981407	-0.136113905726103	0.849622463457622	-0.223199414473273	-0.132200168862761	0.0649764788468073
YKR013w	2	0.468274331852874	0.546282473005696	1.30926649306542	1.845191045738	0.397957509268112	0.272370788849793	-0.876636533586104	-0.981289608831879	-2.06872986112572	-0.58312590382983	0.640527659253488	0.419883451077879	0.474659723952748	0.534048033848574	-0.104887356854575	-1.00389239761046	-1.28989984807401
YJL078c	2	0.473786653947575	0.901056408440102	-0.831712744389852	-0.540127993286203	-0.471814278726317	-0.441278052919633	-1.23407855907991	-1.08189501901342	-0.839134682281407	1.40426273051652	1.98276222231365	1.25770179348699	1.26288235598764	-0.288490181952649	-0.808075890848451	-0.561163606959379	-0.184681155235245
YKL161c	2	-0.388500197709223	-2.09438898122843	-1.57616469720684	-0.898290369051431	-0.828528771595556	-0.418992014866619	0.447344636313522	-0.00145502118595966	0.188839239155387	1.05982165670063	1.62372453747852	1.26342419447697	1.2520240287968	0.219550311971522	-0.0618826820074249	-0.0872503438750086	0.30072447383314
YDL018c	2	0.328297492774595	1.20155651031675	1.73100581875482	1.32516483438357	-1.06380699517061	-0.556714033155384	-1.25271653028314	-1.73108069860346	-1.11171095747861	0.270075879554674	0.718824551479787	0.655726714710821	0.869598741103663	0.015682996987412	-0.359812128979635	-0.4646036937631	-0.575488502632156
YKR083c	2	-1.8589755463215	0.590761298035458	0.565659320544487	0.597367627189983	0.562339522103439	-1.34581103971999	-1.914372456104	0.295252374895173	-0.698651206286199	1.70568083363416	0.284647368561417	1.23976619993767	-0.44691805161363	-0.408019254366182	0.154914725507951	0.385688284896679	0.290669999105074
YDR383c	2	1.66635186010837	-0.146411839231647	0.846307222261098	0.78275427436107	-0.694418860392722	-0.600635876385172	-2.53043484339357	-0.646971927053278	-0.485592867863401	0.331199740807587	0.643605974867744	0.92496492530118	-0.0761378462743363	0.578832321410132	-0.147406220016812	-1.25521547850008	0.80920943999384
YDR013w	2	0.357878591142962	0.255904442266937	2.44161738622454	2.01469143753479	-0.784002457464565	0.141286910427901	-0.520512046065265	-0.157865383368043	0.257010151525767	0.282127708502724	0.0450688706266175	-0.32783481327942	-0.305247250282228	-0.909399204278998	-0.627524047694283	-1.76958217922184	-0.393618116597592
YGR238c	2	1.65509819247792	0.806721372389141	2.03945223765681	0.415206551710344	0.672564132642839	0.666256438769956	-0.542882192240021	-0.446334938934597	-1.3709534308928	0.263939368372735	-0.130334074115875	0.170347703003247	-0.747273956729428	-0.369369520473767	-1.85016337517039	-0.704236677036775	-0.528037831429335
YHR113w	2	1.6460801761698	1.13766175734399	0.337463105121489	-0.128277051709975	-2.50661988199203	-1.63557037417799	-0.382200460288401	-0.538943386975883	0.386048321327837	0.665677826235092	0.896699285867726	0.437500922306227	0.0759647845791673	-0.675744809079027	0.516315522625275	0.136453114999253	-0.368508852352556
YDL119c	2	2.47287088595201	-0.81483524952142	-1.83466994614695	-1.42172916742617	-0.355572604704395	-0.380771700901885	-0.274124758527562	-0.10376615632134	-0.182043617087387	-0.0464737048113334	0.783544436380143	1.46382790964218	0.351342468867944	-0.0966701467820168	-0.271234516343537	0.0192668245515685	0.691039043180157
YDL124w	2	3.00110640552854	1.67794669828676	-0.858460518548387	-0.945768679991158	0.0322657692019172	-0.481428331142248	-0.895812913951243	-0.189360371277584	-0.119856842704796	-0.171216601339968	-0.173632628573932	-0.154246601012532	-0.0647023193450809	-0.732269402614221	-0.694767938030095	0.214904961312268	0.555299314201768
YHR039c	2	0.221835215134905	-2.11917858484513	-2.25958359521856	-0.902629307119333	-0.811217616886786	-0.272962178785142	0.468525402383343	0.336406791634268	0.741711682486672	0.63568863279031	0.953348323557813	0.524126860011657	1.25532405469218	-0.0231664244785743	0.369023798483657	0.0992093649164136	0.783537581242302
YDR493w	2	2.17410896752935	1.01980227013948	-1.47663691706313	-1.68172754834052	-0.98239595016309	-0.370782990505906	-0.590592903761741	0.00672670906506292	0.294662198308149	-0.45304944859848	0.240190361668261	0.0382936462492662	-0.679741047127512	0.483732833945366	-0.00794072881594222	0.378261685991337	1.60708886148005
YNL309w	2	0.505066089911071	1.08220927058608	1.63758139526726	0.986086830093301	-0.508237390522849	-0.772538103106305	-0.712779548009848	-2.66791247532054	-0.011575817364279	0.686482648374273	0.691079703163993	0.563939596518215	0.0317768657580659	-0.275758757022695	-0.755663400117846	0.21210861385958	-0.69186552206748
YPL208w	2	0.359515431252278	0.094235927636702	2.35533088429323	2.33055773712887	-0.314812645842883	-0.0525618707206496	-0.755853182332783	-1.20136497612871	-0.85765793310513	-0.381593999145062	0.308171648304295	0.0693953357775308	-0.0980901348011076	0.166005425027668	-0.168955806151256	-0.881030647800984	-0.971291193392008
YLR376c	2	0.139709902311608	1.33076133800616	1.99445472168297	1.4032276203208	0.882569154937389	0.470346336209606	-0.287974428943359	-1.6045685387529	-1.01814186376246	0.137499769361756	-0.151937646703404	-0.0678742253640781	-0.427852589255213	-0.154160795996356	-1.67789679931841	-0.359795594505109	-0.608366360228991
YNL300w	2	-0.597055562456069	-0.0436812829582152	1.63059902594697	1.81589446238712	1.03447446534621	0.75419887734362	-0.0524061981333699	-0.948091329619103	-1.71003217142016	-0.5484611986384	0.585232194178241	-0.499028961351562	0.693155748729738	0.391973822467994	-0.227917832899133	-1.29029885570672	-0.98855520321716
YAR003W	2	0.802684115080689	1.36522183373786	2.05861170458552	0.389746546949918	-0.752538349227349	-0.467560934090928	0.12771610089328	0.263222286851679	0.146401969042078	-1.57270660701311	-0.146718870991086	0.0906446030621237	1.13251531040923	-1.44050086561479	-0.149440555311509	-0.366534096893032	-1.48076419147057
YCL060c	2	0.791374406457148	0.252219025396729	1.73059823988343	1.29245909244749	-0.0648838793203814	-1.74032690743087	-1.47854141562232	-0.311102688784688	-0.470168811017883	0.0695341042615972	1.0004667132388	0.979139050590636	0.718942679846392	-0.582407949792878	-0.616201425825652	-1.36579734070885	-0.205302893618696
YDL103c	2	-0.205434010136301	2.04112680679856	2.26625859536264	0.860088061953894	-0.0501444401965464	0.0100481773255444	-0.652731635707751	-0.640274462086785	-0.919530341321652	-0.306882543359473	0.164915327282865	0.426355813220638	-0.719083579812923	-1.049059815665	-1.47866727149529	0.341601904868812	-0.0885865870312323
YGL028c	2	0.239827482831503	0.307523743398687	-1.05651094345887	-0.937376211087137	-0.596489195418806	-0.90577730015194	-0.373291648675247	-0.71038751381296	-1.46915317121312	1.54210284747716	1.86911643019266	1.3415268637169	1.22365293670546	0.0579510048160273	-0.450233287511	-0.539344504732047	0.456862466922729
YNL303w	2	0.338827286345366	1.33041114548201	2.12726911590996	1.01864387363901	-0.520530734499026	-1.38817342088437	-1.26898925750077	-0.864011013670589	-0.82716058918874	0.586952665369281	1.16522940369088	0.463525912661229	-0.626724470004017	0.140907419285655	-0.610811130950344	-0.386205494902339	-0.679160710783192
YNL310c	2	2.46514114684021	1.07346308069925	1.2765506219924	0.82868810318452	-0.667103788191392	-0.372698082993072	-0.840143676678267	-0.952568759584362	0.0415485568514085	-0.783755693150376	0.0524755181604872	0.629306921686579	-0.0124420081624731	-0.810269562807484	-1.49851119076345	0.137274617913844	-0.566955804997826
YOR144c	2	0.137900651245956	1.95541966351342	2.00040186130354	0.527898595486625	0.199694606881476	-0.525202905163057	-0.733768139839514	-0.418190369344994	-0.652739567019333	0.505292730816305	0.603227110139498	0.820367571810342	-0.840166318708501	-1.18260929137084	-1.22560449347992	0.0607583821616602	-1.23268008843266
YDR113c	3	-0.823494022276065	-0.165933295497585	0.693796606514025	1.19848263138893	1.8118500987349	1.33494180842135	-0.387511156354863	-0.696696348467263	-1.58249115128659	-1.38314736358129	-0.255721671604773	0.646239605799963	0.790906405058091	0.584864938329526	0.0801582355939162	-0.702376165497702	-1.14386915527458
YNL126w	3	0.479871964242386	0.323307872629643	0.385802691101469	0.92907505940031	1.11232061432253	1.46464166610283	0.813265882392514	-0.213926299307655	-1.15878574998856	-2.23801805793861	-1.20692321230581	-0.449929659615143	0.729796358468761	0.650730120101682	0.146832635643796	-0.962546182641443	-0.805515702608695
YEL061c	3	-0.751084387859622	-0.31015731862753	0.714183457773239	1.15391393694624	1.47331304636771	1.02503766870464	0.63739112937036	0.224812101850663	-1.60135970787744	-2.01884486061507	-1.13084711829642	-0.383487563495914	0.675018345118144	0.909394345021838	0.245025416159083	-0.290621075833948	-0.571687414705969
YHR172w	3	0.0188196723419103	0.854213825921561	1.61290602602294	1.51949326252364	0.969361351156986	1.14626969539304	0.434174901249798	-0.536099685422163	-1.18320733574811	-0.736794696753691	-0.658131149715163	-0.589216958874774	0.154048590076222	0.348287803183789	-0.709539923959724	-0.705212815251128	-1.93937256214513
YPR141c	3	-0.0757178109882481	-0.631498640440766	0.930814727934998	1.8112086287462	1.52609695234721	1.41948947806085	0.503349415648583	-0.143038839307996	-1.26286928878639	-1.31616305636516	-0.984347218632653	-0.714407109066908	0.314349622776898	0.383690944507662	0.11690020339731	-0.966533926674975	-0.911324083156604
YLR045c	3	-1.57541618580177	-1.70819832288783	-0.185432356513871	0.369854050183046	1.67092881677731	1.16653543160531	0.881127695577575	0.189936753537095	-0.571150337959484	-1.697099298841	-0.637259764169982	-0.149859556296321	0.73409818870329	0.727675396380288	0.825090302705775	0.178002451809984	-0.218833264809417
YGR140w	3	-0.151194374513997	-0.0525435179932256	1.41975560516543	1.14254146742668	1.41665292581387	1.51186424171251	0.507456486408362	-0.400784357835592	-1.274433828103	-1.25969114783226	-0.964679115056953	-0.341838849540146	0.374217997402262	0.693206542035095	-0.507463275420057	-0.521084400199336	-1.59198239946964
YBL063w	3	-0.805875620979007	-1.5649808331093	0.21675554769872	0.750651269343299	1.94958983803229	0.990617872235512	0.557090538274544	-0.281967090520399	-0.496605097686736	-2.21437020752758	-0.704891894643374	0.418848220177542	0.870825761805326	0.539288498941447	0.100346167153359	0.14093746955943	-0.466260438755066
YDR488c	3	-1.10795276003152	0.498370894229512	1.17550019240624	1.71089425840921	-0.398344968200406	0.320717061435184	-0.613636923204656	-1.93754008343044	-0.461362547388542	-0.127833104541894	0.280208119707941	1.05234478959353	0.96618049369144	1.0457886541943	-0.905937522623251	-1.21710768766354	-0.280288866583094
YMR198w	3	-1.62553257142118	-0.519493250657281	-2.39571236578272	-0.420430678487572	0.712144096420192	0.73021806114273	0.508795287360698	1.16901212147009	0.608158885859153	-0.502693017815796	-1.04280493441146	-0.26418079501104	0.849537641186442	0.369197337896846	0.268770540455938	1.31910537722094	0.235908264574005
YOR026w	3	-2.3642158252572	0.767569751965176	1.94168924721528	0.860404062168127	0.769799106619326	0.209256567713121	0.356617376385589	0.532731038762663	-0.127305434496492	-0.687077367555686	-0.0602759943600314	1.04075027083583	-0.485587935571638	-0.519156381587745	-0.420154647387684	-0.48361547173511	-1.33142836371352
YDR356w	3	-1.29305595916444	-0.840556674726416	0.152123433049319	0.7634471160467	1.84277498769464	1.9671395811616	-0.432216479835916	-0.652702211787091	-0.887629914978834	-1.23374626589817	-0.0821271753578666	0.683549616058736	0.905552696922739	0.643175849320497	-0.0827680854132138	-0.557529867449034	-0.895430645643265
YIL140w	3	0.102644537380368	-0.228341617490656	1.74201677653507	1.62167563776327	0.654022950992774	0.159291755820116	-0.825050168950769	-1.21644743062007	-1.91555765609154	-0.562349696836587	0.562639674047929	1.05114993059663	0.88468498487273	0.0449564908117551	-0.570632178137823	-0.682197778178658	-0.822506212514528
YKL067w	3	0.579959454199764	-0.356903764647805	-0.335129340008459	0.883102063475056	0.705700699621315	-1.10181533535674	-1.64306317279729	-2.44799865381257	-0.235769695565712	0.10109915763766	-0.248145807862162	1.30573353484727	1.2454073717709	0.141577591585943	0.135615058345236	0.562274483653794	0.708356354913797
YJR006w	3	0.380421715466287	-0.066115165364846	1.22521464206066	0.880734360298935	0.493636383683597	0.676652551909937	0.476968031930332	0.00284741619193945	0.1383334954399	-1.29970517333503	-3.16377934829284	0.559081209390372	0.494029585602674	0.176209360459716	-0.253006180593029	-0.447813188586146	-0.273709696262455
YBL003c/	3	-0.749657904602255	-1.94014425977612	-0.377294100638192	0.646582517788281	1.84215698891792	-0.606377034647504	0.480843985731691	-0.378225413061885	-1.13224485220746	-1.09209483419251	-0.3139934081867	0.680750182261278	0.671740602782745	0.73755926112057	1.62374496793624	0.343926686613429	-0.437273385839519
YBL002w/	3	-2.07528770968877	-1.39172703432137	-0.189816667735493	0.894057828351356	1.41930909650359	-0.232427483554535	-0.108492990913063	-0.35916081450339	-0.994251725383135	-1.08380193544266	0.00577677443029193	1.00986046457787	1.25534177024459	0.9995163578113	0.75668399148648	0.481214730256403	-0.386794652119468
YMR190c	3	0.367376178650514	-0.716370684685527	-0.0694951343500661	0.211288846330097	1.4130594524359	1.38194901474419	1.2798329574672	0.64328323351984	0.118876135746717	-2.55122527081348	-0.72094580543992	-0.406148373068657	0.111845702961949	0.300751069893875	-0.475420969758368	0.396096515092215	-1.28475286872648
YJL115w	3	0.68898316930389	0.87247546904718	1.68751435681244	1.32390516331029	-0.172378843457957	-0.429925901917621	-0.858154136236658	-1.13169844876493	-0.0866979543274793	-1.49839744885057	-1.8076413229798	1.04135970865605	0.948551937745777	0.257391085170813	-0.392632185731597	-0.454883867994445	0.0122292202146117
YDL197c	3	1.36119078247396	0.169885689586307	1.77470611116979	1.69603476180013	0.820848254347507	0.147095052772571	-1.06835948786244	-0.89766838742199	-1.07203206109414	-0.237078081492768	0.27802289847701	0.598784842726123	-0.18797179126072	-0.303825887403032	-0.778342592421398	-1.61261142937916	-0.688678675017741
YCR065w	3	-1.51744810752619	0.680704975327304	1.63850970216265	1.40867978830228	0.913155887433431	0.0910756195084117	-0.626706829172759	0.238908614654509	-1.07281202225871	-0.0264782079823465	0.557868165022916	0.830953764430079	0.763053148754104	-0.234856481781111	-1.36410880308435	-1.03766950151496	-1.24282971227528
YPL016w	3	-1.64837298181579	-1.30254654224356	0.282306132840103	0.774849030802078	1.53682557664638	1.43290642759414	0.967634512523647	1.04919651029321	0.413088699497609	-1.10993046282493	-0.646299775158463	-1.40953366238441	0.152006923737399	0.232318534298044	0.0411563374102744	-0.753642006581769	-0.0119632546339663
YBL052c	3	0.0345513651091257	-1.42508015049006	-1.9307999813554	-0.319417743129075	1.2210025059781	0.354635391134174	1.36302122985906	1.19355013884388	0.455430795121613	-1.09131869622239	-1.64068858581485	-0.345383105666735	0.583842917640527	0.342692333207358	0.620412780932893	0.380950846996299	0.202597957855476
YBR275c	3	-0.0560285830833925	0.508449259285989	1.42718629065247	1.11515255753954	1.73498919939194	-0.370773191114694	-0.622883464550872	0.396481520208526	-1.10747513834362	0.457517041980744	0.474917076961579	0.685870401002519	0.274191823415998	-1.08519487188144	-1.00115185132588	-1.84583802299643	-0.98541004714298
YIL126w	3	-2.16866940509092	-0.281540956575204	-0.591440518637913	-0.854852280925711	0.947766503221239	1.92694478773678	0.882875203377292	1.12490925684125	1.01459513028077	-0.510997667244448	-1.30194790932769	-0.413837377653619	0.441134309537553	0.0277421711131155	-0.109035385894235	0.165261443096362	-0.298907303854626
YFR037c	3	0.133134601929878	0.634893077318649	0.2614360588691	1.28337331440191	0.463388759641	0.42196494018158	0.808065466751218	0.550810601505688	0.164703854257849	-2.21524401048436	-2.07546434494907	-0.655105857045595	1.33020543007704	-0.121055793689449	-0.815585192474826	0.351041237683884	-0.520562143974491
YKL127W/	3	-1.18538316211466	-1.54738854205269	0.355660789382857	1.82918527581441	-0.374894534320613	0.346237000819749	0.318784006815864	-0.0557572245886186	-1.229403381044	-0.461683427290569	0.656750250526882	0.430952571948761	1.16423853209574	1.16075402684155	0.71597985810587	-0.537576200033388	-1.58645584090715
YAR008w	3	-1.04871523770648	0.929426624620594	1.96859521596927	1.07903393416508	-0.0253878016167314	-0.858952651022205	-0.669056621042137	-1.06556761323993	-0.54661092887086	0.182269480023037	0.638941640481665	0.646914973786644	1.50651547068142	0.105639892721153	-0.429525499576514	-1.47004018600895	-0.94348069336506
YER001w	3	-1.18218413891502	0.672660054888758	0.717302534182679	1.07285243236983	1.40429705504926	0.541476808279613	0.0752277483706687	-0.68704487956818	-1.68985328365972	-1.99510011447359	-0.42756870830821	0.455752118217309	1.12161876500277	0.774585075118304	0.097249851492935	-0.163372753335254	-0.78789856471216
YER003c	3	-1.32094412594858	-0.469674649187014	0.979393919640076	1.61970360884806	1.56652177483623	0.173023069255871	0.441380917749875	-0.00930518951927803	-1.36728469516353	-1.22855505264799	-0.476337576825036	0.396987660093018	1.19139946777863	0.589357922437624	-0.464761545976881	-0.213262986018786	-1.40764251935228
YDL093w	3	0.966255413215854	-1.03415101477035	1.23732386845563	1.91185694242554	1.4263371955753	0.11005850405166	0.46285886403068	0.204560021561119	-0.146612608796634	-0.802448320666525	-0.250796467784645	0.405488293496611	-0.179877401923224	-0.863716564670292	-0.663768792362707	-0.88039973636994	-1.90296819546809
YIR017c	3	-0.569087450267537	-1.56390278153807	-0.0899859963644011	1.47119632801701	2.19496532754109	1.73519507945906	-0.314731399874617	-0.831886471818485	-1.07915607090204	-0.950073275717703	-0.394105452720618	0.094423058823398	-0.294276581576617	0.00623070407133075	0.133686377299456	0.219660157187466	0.231848448381281
YKR001c	3	-0.628056111922647	-0.864151912042689	-1.17904321960112	0.660807248941089	1.19891200040318	1.18215311580923	0.744240468576229	-0.879668701656613	0.223251334865822	-2.45245556272722	-0.625102977080036	-0.133560910295988	1.3775696911449	0.410774236607609	0.36332828000498	0.207292576666035	0.393710442307243
YDL095w	3	1.83383592775628	-0.422742989915461	-0.20965795154117	1.50909887686545	1.04765920012448	-0.153123073991	-0.246770210795125	-0.982489706585367	-0.57806198128152	-0.837530118567521	-0.114151187628163	0.969340295362661	1.04147090295971	-0.379787469422883	0.315707529607231	-0.774673630296155	-2.01812441265145
YNL073w	3	1.64076883422993	0.0425921755713014	-0.893196078670195	-1.0421449914466	-1.8863708086268	-1.69735176668569	-0.5542866070297	-0.840512516689194	0.454618872654998	0.91743052323599	0.734144152542672	1.04961768696437	0.606837882097582	0.295258187613775	0.338117837266601	-0.00829337878434477	0.842769995755305
YER118c	3	-1.71266552196125	-0.106490914853415	0.663035964609106	1.0663609705908	0.628918892033526	0.0376949913721529	-0.83299009467976	-0.0739610714961798	-1.03658368552674	-1.63121402814602	-0.60998351352262	0.815142954474749	1.90513458154202	1.28329169675568	-0.307416926812845	0.299164397394349	-0.387438691773551
YJR137c	3	-1.18453177398615	-1.08207941456082	-1.36235485678249	0.256321131956977	2.18076858197453	1.43642837849495	0.710307524756173	0.120514128187705	-0.616675465743413	-1.04302000550362	-1.12762792727493	-0.437556483667003	0.412579163867615	0.0985492145423894	0.26429597159648	0.543648599564899	0.830433232576709
YER017c	3	1.82845490926216	1.42712049641338	-0.310459561504339	-0.911724448225126	1.103086968836	-1.56008052396526	0.294858454848049	0.50354515937994	0.320713600721736	0.287694108655498	-0.373327228232321	-0.373450730230123	-0.451705209223894	-0.368073962341595	-2.13330419097231	0.146736806562942	0.569915350015269
YER016w	3	0.101586030250416	-0.0497085625014884	0.347012849709853	2.6616379135211	1.1811513896156	0.274036333460797	0.2518940769496	0.29679500472005	-2.04497501226589	-0.221799665936543	-0.616297137774153	-0.165512536963595	-0.255243745088132	0.60139831527125	-1.01025698342419	-0.391809360585571	-0.959908908959104
YCR035c	3	1.05575727470779	-1.166334838931	-1.31478219124326	-0.490651835006377	1.04709425849472	0.353138064230005	1.60365639846002	0.827963713432441	0.765986466445759	-1.64970113959294	-1.56942247483661	-0.399800933108181	0.254515020160597	-0.097724532559515	0.491923651024352	-0.483590850182945	0.771973948505136
YOL019w	3	-1.71415559802543	-1.5578292147583	-0.516012733601777	0.995764149695531	0.904053313502072	0.783183227283891	-0.424149669543268	-1.45060593590322	-0.331169802200443	0.469911039098533	0.451193855570031	1.60378922542524	1.38503483821604	-0.0918663924655695	-0.770117035478796	0.159320827148275	0.103655906037187
YLR151c	3	1.73016331781082	-0.922116404117492	2.19684943474011	1.12835880142785	0.253645213038271	-1.1958220792628	-0.239841688599049	-1.19146083519153	-1.09682015575329	0.0292454111446595	-0.897559684545256	0.783696854149695	0.376586362774601	-0.137572535992718	-0.317947064516847	-0.0557108008427722	-0.443694146264258
YOR284w	3	1.41579817122388	0.999199598268315	2.1251044500197	1.5443927463561	0.191347607495585	-0.0628200236289333	-0.452038702554612	-0.699959981573063	-1.34713212158939	-0.383580225523414	0.213126986165399	0.193155329577659	-0.428831753283433	-0.627000693486183	-1.36908499481015	-0.704603015665503	-0.607073376991956
YMR048w	3	1.16912133436609	0.342963500588492	2.26890313837223	0.43295812445313	-1.36694581626744	-1.55099592888809	-0.758387626790444	-1.31848790868367	-0.841520444251749	0.331267890884521	0.633364742090484	0.845506878915149	0.445977659060057	0.262121466241812	-0.582512343290861	-0.192193629397604	-0.121141037402105
YKR010c	3	-0.117405597018911	0.118953347611268	-0.195523347986106	0.660980209373994	1.87990727292679	0.940677064780596	1.06331267600866	-0.281466669165498	-0.748150715242514	-1.38487070154154	-2.01752938997582	-1.30527212428466	0.641367278877906	0.691416424596724	0.704531562838261	-0.228570094886664	-0.422357196912494
YHR061c	3	0.495218573989989	-0.766777185526156	0.456887310216527	0.409195131187073	0.981113679702776	1.29144302263747	0.808716939221343	-0.685212753755264	-1.1007454079156	-1.22929995771494	-0.225669983613968	0.0574996648807934	-0.0937040140481645	0.829600547462184	1.08665203821805	0.203124158900337	-2.51804176384245
YEL017w	3	-0.000943363595595107	0.178716806158922	0.11118578204278	0.87833929803629	1.65112449110952	0.534310541053879	-1.2212390759749	0.135927231455799	-0.498530961793366	-0.70441620853182	-2.31834449586532	-0.738615890638084	1.15171094606761	1.06651940709628	-0.882937579153838	0.847332714489448	-0.190139641957613
YLL062c	3	-0.711352858086651	-0.474346534887194	-1.12572131795044	1.28091139162484	2.26415138781904	1.81589796641819	-0.00814572196498817	-0.908009638556322	-0.857178376599724	-0.421397131144706	-0.862073552398891	0.000991300127416318	0.014626430789578	-0.585303856930841	-0.495211754106551	0.152494164619894	0.919668101227339
YJR155w	3	0.96757844321111	1.56238328167891	1.74999433605898	1.08657197682073	0.354955955759864	-1.20272784056624	-2.19234951568563	-0.900209041107666	-0.773237486051761	-0.312775901039316	-0.167398225704222	0.427326598781875	-0.384424545727515	-0.0858311771467191	-0.31604433026362	0.0169701373291875	0.169217333652038
YLR126c	3	1.5431432761191	0.68503354918877	1.54513115226666	1.06457893934571	0.369220702764098	-1.42843659474959	-0.522819892332615	-1.8261957450896	-0.534161088515608	-0.907686065560772	-1.44383541652632	0.255491376721973	0.674365071690714	0.11735746551774	-0.0615355529632243	0.207857507474302	0.26249131464866
YJL118w	3	-1.4257234697446	-2.02970062523635	-0.227637114674756	1.38750182580375	1.36511426574891	1.41949425952513	-0.132745223500932	0.245460776350892	-0.350553354755771	-0.717725907121415	-0.215000085618822	0.253036858829197	0.614802472734297	1.22250738302762	-0.113852689473159	-0.177357064283564	-1.11762230761044
YDR179c	3	0.615417563406279	0.460307104213234	-0.269832823392407	1.12524529067786	1.12822652984598	1.56166551547705	0.868250378619634	0.326813087663134	-0.275433974099765	-2.05217897006301	-1.89849415247574	-0.705597428387884	-0.245340853338649	0.594116662930219	-0.0758323425719378	-0.47877483160403	-0.678556756899972
YDR219c	3	-0.548339727145748	-1.34872798525341	-2.05567345288163	0.700867873866663	0.555863546588454	1.55121181485047	0.0421437910567058	0.690217943968511	0.737276157968118	-1.5989284284354	-1.18120558559341	-0.0707307039551631	0.467254422556338	0.793529158390137	0.66174802906303	0.27526474101252	0.328228403943813
YNL176c	3	-0.117597867254552	-1.15733108788986	-2.13948746348604	-0.0594518851192243	1.24938097228946	1.0881237726878	1.19843762435963	0.89141535595547	0.467947851131844	-1.74860143614408	-0.831032849943367	-0.264256980811509	0.813947106398337	0.0921559792450502	0.519195979655745	0.235614881503224	-0.238459952577928
YER018c	3	-0.035288680759877	-0.166977031863455	0.791867467836539	1.4071040557728	2.32237909821405	0.750346925364566	0.369013800007044	0.565335223281901	-1.03910485632037	-0.733658271230547	-1.53885267589716	-0.615705816439724	-0.467271528041766	0.154833711254787	-0.0027647998683626	-0.250887741918362	-1.51036887939206
YBR156c	3	0.134361699881273	-0.212320902908887	0.177741758252664	0.816322996657589	2.16367603770736	1.41290892126857	0.743051803931061	1.03777062675865	-0.447054935571174	-0.504942721117307	-1.20114879722153	-0.367128186158693	0.167476626662778	-0.567246074073093	-0.404615860414974	-1.61267918119319	-1.33617381246109
YLR455w	3	-0.376717798000318	-0.148412375478474	-2.28209584973799	0.463804145718997	1.3244450785207	1.04575802945815	-0.00878554892931461	0.965139003046473	-0.747711570447364	-1.31542555402738	-1.03552893830673	-0.418401771279084	0.424561892710419	1.00481432408692	1.28902541332564	0.245659199360647	-0.430127680021295
YBR184w	3	2.1736994592996	1.22494414950246	-0.0436474556012736	0.884464000864872	1.19553670953494	0.325310488176319	0.131705118112871	0.519705384485055	-0.377114792809226	-1.4474824930153	-1.43008773851516	-0.256164623228346	-0.00496689562986669	-1.22575519590806	-0.424164468120203	-0.198171760792721	-1.04780988635595
YLR228c	3	1.30147964930212	0.486616830137853	0.64567697803765	0.918732389544221	1.45502641170044	0.203073170770044	-0.589236892774875	0.947035553426513	0.227309236200759	0.284271116722581	-2.33371371442142	-0.622321815857742	-0.469686188726553	-1.30380888931665	-1.15320057913114	0.309259722192506	-0.306512977806306
YDR252w	3	1.91002481874254	0.298949992160059	-0.812177909061248	0.103669193605573	1.22522728765254	0.500876319077401	-0.22883925465513	0.83801291346179	-0.131056739032603	-2.48419685025452	-1.33259020467962	-0.548011672104088	-0.203903898995955	0.293408011974807	-0.23067840780123	0.799974486339358	0.00131191357032675
YNL304w	3	-1.71489169971331	0.550038560876853	1.47188304886514	0.130634331752075	0.763494427138208	-1.18626786475209	0.964659121009582	0.837825130529631	-1.1366487490538	-0.232700992139991	0.382242006156387	1.56771331128614	-0.601974118297438	-0.131854646137724	-0.842407989012714	0.476097713415218	-1.29784159192217
YGR189C	3	1.6308682459557	0.411106893002748	1.09296580371444	0.984902105113415	0.805589960800814	0.439770520639446	0.000751073447821195	-1.20156071723079	-1.03081961730776	0.0290891007251549	-0.629664281300481	-0.1262965798963	1.15018511137652	-0.813423718825257	-2.17467873836358	-0.713984503891536	0.145199342039637
YAL034W-a	3	-0.308559673487286	0.679491884685754	1.85670317806919	0.830080993831984	1.07535554670196	-0.271855280280016	0.496388554476236	-0.365412693228927	-1.82166102305342	0.583207477959661	0.0941813000803595	0.555310339922439	0.72869272253714	-0.360149483188745	-0.802590170522409	-1.42221964166441	-1.5469640328395
YBR007c	3	-0.0695315889100313	0.134020443886493	1.14564201542883	0.744575295732552	1.83095846454674	1.50131921522573	0.736668498240479	0.504455151794195	-0.607962748934421	-1.67010750223662	-0.974920462874235	-0.243428768309418	0.22971716509769	-1.08375471732525	-0.343334372685532	-0.41185795516043	-1.42245813351678
YBR276c	3	1.2157255144782	2.01783148112122	-0.0288210313545663	0.855789790705112	0.321911067993159	-0.837754611112121	0.619937515359774	0.973338801327864	0.562197175235425	-1.31224972778354	-0.201440428051695	-0.294759654525282	0.139406467779565	-1.45791451192628	-0.0373420240490226	-1.43046727885123	-1.10538854634658
YCRX04w	3	-0.193202815065948	0.932621664639735	-0.887252985641576	-0.672929859140358	0.192880815038657	0.869937544583515	1.64694630636383	0.976195480508342	0.392817629503823	-1.71163040691179	-1.68384683012838	-1.38590354986036	-0.070407518436605	0.0911810455541006	0.726054587400174	0.984703443443945	-0.208164551851098
YDL096c	3	1.09606302988724	0.191508391781427	1.01368135577118	0.952667152931392	-0.0993879808218415	-0.382989427079761	-1.09829158204281	0.403802126012641	0.0980148886971021	-2.04912928122675	0.754062345300516	1.12475035962573	1.10175913705454	-0.359184727614795	-1.88165757246946	-0.449603286078518	-0.416064929727832
YEL018w	3	0.349655494294499	0.952815074197228	0.464423969099755	0.679295164201698	1.35566540873706	0.538108888412579	-0.273555099231531	0.593870535413484	-0.88411367302125	-1.25815732566247	-2.22171573897146	-1.35579730449698	-0.148499438872866	1.01380046642324	-0.882638958710759	0.846913181456553	0.229929356731229
YER019w	3	0.750324454111422	0.115313839750849	1.33952022208105	2.05038418577224	1.11364065125421	0.11161800161861	0.457165995192035	0.127087526700923	-1.18373922458707	-0.653873655799462	-1.22965639956177	-1.22120165925637	0.639194222914331	0.199096020393006	-0.428211066134376	-0.877668064715832	-1.3089950497338
YFR026C	3	1.80273817028978	1.78937515123855	1.85751486663432	0.345436101072586	0.349938380450957	-0.742166838685027	-1.1452603047947	-0.474948569447256	-0.976361485099485	0.349671196099736	0.0245006680855951	0.103494622328802	-0.885241850905729	-0.269795583357045	-1.15102606978349	-0.384440194113447	-0.593428260014144
YFR027W	3	0.255457664806978	1.32188641045349	2.19004121574447	1.32720207457829	-0.0838272529483862	-0.58812454922013	-0.676089768657994	-0.902540351251374	-0.94657503491329	0.92857452704622	0.685422816758254	0.387013149366031	-0.672406761975538	-0.305051940180067	-1.07837514765431	-0.588513476570176	-1.25409357538248
YFR038w	3	-0.247498327914008	1.36888599502546	1.94254702070695	1.19441490460881	0.659157070389306	-0.8026747746287	0.554383996496636	0.699173422096994	0.0336268976447419	-1.73225836555197	0.176379064941299	0.21609815875789	-1.19325301401662	-0.982425609115284	-0.24159812286958	-0.588133610281588	-1.05682470629032
YKL066W	3	0.825420297822908	-0.886186434750611	-0.714814033174639	1.03236027913873	1.12389837122957	0.00548203684294309	-0.303071180305854	-1.82135612904486	-0.688916929803274	1.25682593930002	-0.130932544608461	0.976490425976843	-0.900582557342529	0.256306090052307	-1.71769992812607	0.912393219968474	0.774383076824513
YLL061w	3	-0.32549199326668	-0.273771602733855	-0.0112365525520637	1.63519428325517	2.44798186486709	1.13861170083125	-0.276603278866975	-0.587409251692124	-0.36082393217093	-0.392456530290612	-1.46419595696066	-0.868840296810355	-0.381054081349247	-1.057036338256	-0.457696610873875	0.524887749174495	0.709940827695378
YNL072W	3	-0.875133520909097	0.959749599174028	1.42281253600155	0.278383346744374	0.0920825641568589	-1.50411288531173	-1.08124060759471	-1.77327198493545	-0.319619612220766	1.65473857624646	0.782031362636909	1.23984485540937	-0.219291902760866	0.149450151277461	-0.0363028932510084	-0.0180920627779296	-0.752027521885461
YIL050w	4	-0.97994934099223	-1.7225692354916	-0.889739199586386	-0.444598557510462	1.38180572143407	1.67932246526356	0.874097019468508	0.655431590759971	0.260452192222732	-1.17901379988745	-1.42585302242855	-0.345258975604866	-0.258386488286911	0.645633452404675	0.67912858677322	0.663395265696075	0.406102325765647
YIL106w	4	-1.21116501149412	-0.69161221210029	-1.19359500801627	-1.25366747217773	-0.292056017898084	0.650757647107823	1.46472220644056	1.34364355394202	1.69706178653525	0.145760293566829	-0.300237577437279	-0.843971658893984	-1.22705947944407	0.0497563267278907	1.09390173657552	0.404681726585171	0.163079159980763
YBL097w	4	-1.67867848713009	-0.423501569322444	-0.418536621752363	-1.28059521337275	1.54708755652053	0.909555995329163	1.45243772301016	1.32084373123425	-0.220777903123596	-0.0379298796145178	-1.10441315729477	-0.847237847144286	-0.850883977849027	0.773150511344945	0.617646695514161	-0.322026394590681	0.563858838241315
YKL049c	4	-0.833122580658121	-1.47375496837843	-0.230979717803567	0.728257002479014	1.64128082731542	1.139371695556	0.495956087886864	0.156849149782141	-0.645824636379215	-1.57466222834843	-1.37516588973627	-0.456377553870155	0.671476071554768	1.08830577304359	1.09209882852397	0.220553613290144	-0.644261474257708
YCL014w	4	-0.626576975862003	-0.731684592539717	-1.06930009430315	-0.567853659759811	0.550321137489854	0.815948931243926	1.57170286660064	1.91263693575676	0.962181227472354	-1.44910026722972	-1.0219790582119	-1.1528344723488	-0.577320282808133	0.510831296477149	0.509508409926401	-0.126502501454934	0.490021099551086
YOR188w	4	-0.033615126061708	0.664286303819126	0.594064814967885	0.780652562595829	1.17059510324997	1.79918755171788	1.23201079205945	0.831100153164772	-0.740104643383221	-0.972902213645766	-1.51781829482365	-0.432383184989813	-0.479504965074586	-0.217989812624551	-0.132445992336994	-0.911694885124057	-1.63343816351056
YJR076c	4	0.142826507592548	-0.803016236663915	-1.02412263145925	0.169335566579465	0.89625586450317	1.64865203587278	0.961272382918536	1.01745761136761	0.0425866638133073	-1.96180997074371	-1.08072580070186	-1.07056204250801	0.141441942281241	1.04005852143858	0.924568425968285	-0.287229693525062	-0.756989146733715
YJL099w	4	1.10774919595199	-1.39522087824835	-0.926475750905878	-0.164942646232956	-0.18335337877868	1.53100494597131	1.58021872692272	0.443101364032496	0.307494774823625	-0.293054745568129	-1.96517059654826	-1.06552099177941	-0.648412536731801	0.871431815696917	0.565971697907689	0.40410915779224	-0.168930154305522
YKL048c	4	0.0379834552593319	-1.27929395301124	-1.21746665580029	0.0416296898867859	0.762088585961563	1.06249256874199	0.886330431390474	0.00976772187163164	-0.129873881421623	-1.79054166369642	-1.71906368366049	-0.750579510205471	0.577062539171698	0.98084068167223	1.19822412612139	0.77796337746006	0.552436170258363
YBR038w	4	-0.776349954749826	-1.52997232126558	-0.999699042213772	-0.821776485521124	-0.519938119660266	0.0272805069024285	1.61362755070907	1.62455830729604	1.65209559794655	0.132744833902015	-0.418041609092311	-1.11387990550639	-0.323582541077251	-0.451454853167057	0.80032097096565	0.822815830722631	0.281251233809198
YJL092w	4	-0.878318988123429	-0.869085815955263	-0.269108525391833	0.895517864471231	1.52682148192193	2.14930860718721	0.896299292783219	0.298509503991935	-0.529109196064601	-1.07665192632092	-1.30433821410538	-0.573480650584767	0.0337366016927305	0.958823256904728	0.269424738524081	-0.513779926311468	-1.0145681046194
YCR084c	4	-0.223531893852484	0.75980563019116	-0.566867439931012	0.63920543777597	1.08499572657246	0.986286764383249	1.32473985800615	1.26471814044429	-0.317301448689689	-1.19644151403869	-1.7708488102248	-1.46999486699784	0.149503613114141	0.517721911402944	0.558049680067655	-0.558764079307103	-1.1812767089164
YGL255w	4	-0.777632063783078	-0.10632589057611	-1.05030309880843	-0.579134287332652	-0.104665228540779	0.428003916007082	1.29550925410221	0.898582051271234	0.461919048323036	-0.790312930080765	-1.85358808140754	-1.49087936985207	-0.283925434262263	0.521634649956669	1.17325577296416	1.62432209486616	0.633539597153146
YLR014c	4	0.493862724157318	2.7332549534794	0.475865439611811	-0.556473499892078	-1.25901312571853	-1.10634673266995	0.432116476091203	0.98140803706213	0.311415206400761	-0.246392961608266	-0.737828591111711	-1.24355244433338	-0.891748168011998	-0.396563217429141	0.548089489615694	0.532815839464762	-0.0709094251080244
YJL137c	4	0.339369520186483	-0.170736514293247	-2.32992083035767	-0.109778559271409	1.24374745397967	1.48132978400852	0.71207163919876	1.17190255234848	0.102513530057519	-0.703508247717776	-1.32911774195044	-1.20442667860348	-0.444881888943691	0.327351362508685	0.706398957374922	0.453965848869908	-0.246280187395225
YOR274w	4	1.89146833871056	1.1057266695603	-0.348671519524089	-0.953614421016091	-0.665965036809966	0.241693956190674	0.941180889180671	1.38933693235828	1.31557774388466	-0.795713252757108	-1.36222073513249	-1.21710398894964	-0.579505473739092	-0.47967704308097	-0.308365367112499	-0.573745391318233	0.399597699555033
YBR104w	4	-1.35101055751078	0.74651489802837	0.234343911831341	-0.554704753064955	-0.827691817739449	-0.420314104662426	1.19128010647361	0.806095100629455	0.148452432254918	-1.70542375955712	-1.43685288099388	-0.867331176140475	0.511096972033493	0.451995493152456	1.58745789309219	1.23655431717605	0.249537924997201
YJR112w	4	-1.24425341062365	-1.38094627715542	-0.430926868560946	1.0832147894288	1.20609131173548	0.894414854402032	0.39876247217336	-0.479231463686111	-0.19277162107387	-1.22929384872144	-1.55997514881061	-0.444313754173824	0.63033899452984	1.55194404791314	1.03578950192488	0.56611682316242	-0.404960402464083
YCR073c	4	-1.35814138570436	-0.564661604949056	-0.288506182030405	-0.408267924826168	0.157926019558393	2.10293145672621	2.27019907823107	0.696368408612079	-0.101375639824385	-0.470288470417715	-0.888002470182344	-0.992411692466672	-0.756927236567994	-0.337489684408946	0.395221361758923	0.774268957318879	-0.230842990827506
YDL198c	4	-0.697891644214126	-1.12622790399654	-1.94192933912553	-0.672194581030789	0.0741384486256989	0.44002820558763	0.291564338055077	-0.141164519756798	-0.138787810185096	-1.09836278272403	-0.804589613032818	-0.229055547255133	0.751146190806051	1.07904688221493	1.41450268156898	1.66757708941101	1.13219990505149
YLL046c	4	1.86577121409962	1.19528016662254	0.42144664949994	0.132107974073975	0.607972075987967	0.87917368084871	0.501578424201204	0.266407289065877	-0.622711581938503	-0.883793609163736	-2.33336805884872	-1.49885769915059	-0.664482851532636	0.107211086654238	0.128646526558515	0.166913472795157	-0.269294759773562
YDR389w	4	0.234935914621348	0.566497106535313	-0.955156973137242	-1.91103767269937	0.323533565190441	1.46901564010563	1.17188585288586	0.262867747490294	-0.0462201405388336	-0.902241116660988	-0.543543444376106	-1.16689688906215	-1.47698061919419	0.929336323549313	0.60455751213936	1.18582695591743	0.253620237233889
YDR464w	4	0.741921694905418	1.41354898680232	-1.07340677894603	0.0559942773709848	1.17230888947867	1.52733511816352	0.242366058387121	0.46735109235045	-0.0445333915663751	-1.56208762435719	-1.69694942131361	-1.04615117871128	-0.459945329109776	0.875452701763549	0.147430744627202	0.170462409706823	-0.931098249551792
YKL068w	4	0.270350936587888	0.608005484412686	-0.820913058059458	0.0569949138725897	0.490824412066186	1.2133768022641	1.06608617006752	2.00220853835504	0.253473691016934	-1.56451046185097	-0.507668324703944	-1.31287722316918	-0.261844159347837	0.263744790920429	0.663690983055158	-1.11271265583463	-1.30823083965251
YIL131c	4	-1.34776529064447	-1.06252131177762	-1.16638531026394	0.263772197254985	1.64144478865355	1.81038847506807	1.02825021361102	0.672004355970971	0.403584165095908	-0.811789975222445	-1.49188162703922	-0.676221168076699	0.0763711862810054	0.539891081718941	0.332417392375668	0.21728931943438	-0.428848492440095
YDR451c	4	-1.58624971916524	-0.0929176734595857	-0.623277184862758	-0.251128470099408	1.16766501573533	1.84277335519733	0.225859122852304	-0.0117613140295301	-0.665242506817642	-1.63297084046664	-1.11629830531045	-0.580805705225809	0.439728848708088	1.47930474376723	0.987031483111943	0.405633384389057	0.0126557656757791
YCR085w	4	-0.556215520148157	0.344393525692593	-0.668972144271982	0.201675472742805	1.48301068943275	1.60585856794308	1.27310753485783	0.858410735650885	-0.444607454283564	-1.10283627909008	-1.36536545096742	-1.34205590755666	-0.882864602559062	0.724417285377406	0.514955548638842	0.41770178642226	-1.06061378788153
YMR003w	4	-0.471927205928211	-0.90078095181487	-1.04809590299246	0.750082406031967	1.31183228963961	1.67732900763635	0.952129425514569	0.0847180829394898	-0.528813157336967	-1.80626519800063	-1.37242968533726	-0.458198995088275	0.453729895749233	1.11680252063406	0.721331331234031	0.015800039740844	-0.497243902621485
YNR009w	4	-2.51479477946977	-1.27117285822629	-0.641017673237718	0.335449298632073	1.07948101591005	1.32437350819135	0.683306168017823	0.00831885402180134	-0.383381879095256	-1.06298354770226	-0.496435331516597	0.422425566792842	0.953600914334997	0.974173251158921	0.350906330278428	0.587225099920641	-0.349473938011039
YOR073w	4	-0.651283208891171	-1.63674974540997	-0.888708379414415	0.614928685266976	1.22833611138279	1.360041830057	0.682863849172689	0.660264055107904	0.069348488289571	-1.61800086621554	-1.72034501538491	-0.277252490847863	0.687299438849937	1.00741795190664	0.560278749531484	0.00932668919668255	-0.0877661425978069
YMR215w	4	-0.429067046149309	-0.831663025400161	-1.48262807087913	-0.294367933876329	1.04548872355259	1.61363405584705	1.31918470955282	0.288446834178581	-0.51383131664887	-1.3800316880661	-1.08880140098785	-0.917574877279445	0.406364777831472	1.4176362103925	0.756205272486757	0.476973046674194	-0.385968271228756
YLL047w	4	1.91429362574132	1.7099195528989	0.354254728525083	-0.025996583585557	0.136832584590852	0.943563450227744	0.846155012729661	-0.0410414048533743	-0.506446467822483	-0.866436672256484	-1.41232140150826	-1.74710028309142	-1.15545918185953	-0.127578778207385	0.302839941603028	0.0702104892489754	-0.395688612381076
YDR366c	4	0.324838688006774	1.54517869138845	0.460869726999192	-0.0544150343815594	-0.255676820007718	0.829983621481885	1.28664037655259	-0.509512056271738	-0.159831791260984	-0.650079506140692	-1.84159189343122	-1.77738519908409	-1.23089103374812	0.770140662548809	0.861676115541206	0.78859615601145	-0.388540704204234
YIL158w	4	-1.75210684393453	-1.74050299640697	-1.26048069024578	-0.684275636700362	0.58204831745563	1.16378479306808	1.22346776045024	0.977842894676826	0.875323170847452	-0.323046253804684	-0.560729936435964	-0.734105711214196	-0.402128609000063	0.603676027902778	0.482497429493189	0.862100884889509	0.686635398958851
YGL101w	4	-1.30546042098506	-0.663703079965813	-1.36484419497364	-0.00643196801550398	0.268165556440289	0.349994607521658	1.20489211902691	0.550766554415871	-0.081744686882176	-1.74917588193621	-1.2270454012048	-0.311528545259759	0.516410223756107	1.07884485872677	1.55620673278444	1.23258312355174	-0.0479295970008146
YJR110w	4	-0.0641320228131742	-0.42180117766854	-1.53169205792139	0.306780583589794	0.719254540325978	1.78012828375325	1.08332695735443	1.01984572296297	0.0615637702023471	-2.23798997451125	-0.695263381854044	-1.00430108359104	-0.0195990109755551	0.451472738774575	0.845014338745794	-0.0674443245832098	-0.225163901790937
YOL012c	4	-1.76333576432496	-1.68169384684075	-1.6773210794311	-0.181679471850938	1.09746768992185	0.720423254513072	0.765946663984845	0.27292578215511	-0.0111299046491771	-0.522636549164529	-0.625658533163755	0.164374653119125	0.399736311248351	1.05513908673229	1.21340127644459	1.12687545684529	-0.352835025539314
YBL032w	4	-0.6615738617835	-0.350707909655787	-1.50221993563057	-0.847161709932857	1.58959277051178	0.595890008674345	1.66329245980585	1.03722331150053	0.175476436145582	-0.912884989662057	-1.69039464566282	-0.829729850443707	0.211888900821865	0.509919033229421	0.891293654168674	0.394820676994954	-0.274724349081711
YBR043c	4	-0.15658736202329	-0.124038629617092	-0.961581831125234	-0.571826314388827	0.539601732867603	0.264331989722795	1.41100411713157	0.975111026179919	0.168289069070858	-1.06221356279838	-2.07126568169201	-1.57582141848548	-0.102315096920872	0.1678392508651	1.38134386752742	1.02177295822585	0.696355885460062
YCL012w	4	-0.954327709127741	-0.673995221525387	-1.79581049835908	-0.565295187759516	0.647756488096003	0.725858478098657	1.39121121976883	1.8052320117986	1.25042288203791	0.560026342421885	-1.13817816353802	-1.22431083339764	-0.252793272907306	-0.313764600618562	0.250455737820705	0.220303374716115	0.0672089524745477
YCL013w	4	-0.860247381168045	-0.212125251420029	-0.854556784062908	-0.445771086176057	0.330817064254805	0.90029709499538	1.5749298119645	2.12998597565288	1.07038626555149	-1.03216241761863	-0.553995698221881	-1.32473247454876	0.174129389398344	-1.38939090232494	0.112256726424438	0.067069832352886	0.313109834946528
YCL062w	4	-0.432769021534831	-0.480360410915234	-1.85351341101902	0.144872583288141	1.06428768795961	1.00523787113554	1.24742734733519	1.2863860019811	1.03764170237016	-1.13502492057671	-1.6717110137374	-1.07900198040411	0.373349234548227	0.0996947103526766	0.353641122017002	0.313485657589798	-0.273643160390129
YCL063w	4	-0.586656844361263	-0.084228611468853	-1.07088167003594	-0.130353282054259	1.21439751781507	1.01092669141688	1.27687188940477	1.87222363044319	0.817470737434023	-1.68377340504086	-1.40974620408698	-1.06643988303606	0.210622144616202	-0.378510564226542	-0.0734557922209368	0.159555040370017	-0.0780213949684509
YCR086w	4	0.204046361588696	0.538960793296934	0.232978465551463	0.391050459080918	0.597072515370413	1.57628240424638	0.672375107728936	0.246389304990629	-0.605184896523774	-0.808189619904556	-2.28374419048859	-1.79313021779705	-0.105312023819364	0.818769195435217	0.585630042335366	0.759356364754936	-1.02735006584655
YDR324C	4	-1.20646872363203	1.39855193448265	-0.50354642164476	-1.01354690110928	-0.939125882699245	1.18264654015723	1.5311912017647	0.618772423554782	0.912688616114813	-0.828516138491765	-1.3263485116993	-1.20796582424714	-0.659421935649291	0.431519558920856	0.352809217494363	0.74359181687833	0.51316902980509
YDR325W	4	-0.343497083897163	0.735827278587717	-0.737182294928074	-0.161707560382064	0.436466771165672	1.521395069698	0.938960039053552	-0.0159084468192792	0.0430630807532798	-1.71824685555401	-1.9705175172924	-1.28994128215187	-0.0881377129345693	1.13266284733559	0.498300366801517	1.15156754232692	-0.133104241762812
YIL169C	4	-0.813598829467126	-2.65254386544447	0.0152734158969283	1.1360706864517	1.44467191622556	0.864470226777034	1.01058070621264	0.47501225181389	0.334365602338781	-0.618179073071025	-0.999153695920258	-0.919767189118567	-0.0377809962417791	0.28914699859186	0.646591174857893	0.103735437843532	-0.278894767746583
YKL052C	4	-0.412761524554261	-0.696058661755204	-0.38044542822307	1.12819572302023	1.69869533337951	1.54214018447955	1.14263892711435	0.54530752302205	0.346036551682612	-1.97374771771051	-1.27756578902057	-0.841589973628279	-0.111985487445073	0.212716959805515	0.00585465796620133	-0.134274857741066	-0.79315642039199
YKL053W	4	-0.629456774249625	-0.44509282253462	-0.0386815330931528	1.8943335827328	1.70850312788387	0.639582087963849	0.437427255312805	-0.801844928123973	0.266771941165151	-1.42607508552851	-1.88647670591237	-1.0623854610701	0.394237804714005	0.512978326929331	0.125613971520946	0.590279952904619	-0.279714740615032
YKL069W	4	0.535930220349628	0.890366290169272	-0.656343471615509	0.582223968830857	1.37928336682371	1.24641413419635	0.541257745136694	0.712857141692123	-0.232431616976807	-1.45735922074284	-1.99919197239704	-1.08564423472762	-0.12713909897222	0.669016844738983	0.528229846776748	-0.20226816988085	-1.32520177340148
YPL116W	4	0.267152627115711	-0.851664450987043	-0.625885406479205	0.468087221213237	1.50629158308828	1.9145946505009	0.63864461243074	0.282572671262475	-0.4341670475682	-0.464575739572122	-1.75952894505259	-1.27318129600186	-0.566028739350468	0.48819808637927	0.365561947759729	1.1072214627763	-1.06329323751517
YPL264C	4	0.496756613627166	-0.999951441033133	-0.211092734501954	0.876434515846332	0.949015318152758	0.903195920006223	-0.456101770057705	0.261741012759227	-0.775359852323762	-1.49942181785307	-1.88003599541832	-0.941512290862375	-0.437656146193676	0.741893263471765	0.94317372436378	1.71712934067307	0.31179233934367
YGR108w	5	-1.74679102975915	-0.361446963089478	-1.07875662188205	-1.21032561607198	-0.360200852277225	0.756541086603057	1.34052469957725	1.13394408642521	1.02301487452904	-0.395410788362919	-0.850923093478813	-0.968134536538623	-0.693076584670525	0.542014131995719	1.01771858667659	1.01708023676246	0.834228383561438
YPR119w	5	-1.34309691262604	-0.515970316741674	-1.28624728506873	-1.08076906762901	0.0943087796377868	0.72002184525028	1.42915929286305	1.65477654924527	1.16442244704155	-0.335794127355074	-0.937804551717229	-1.28541840916208	-0.493881032643254	0.0609867055856432	0.759267164426288	0.686570930362995	0.709467988530227
YAL040c	5	1.00504471639358	0.0720500243615026	-2.14410513200742	-1.51480002499761	0.58851753702222	-1.09056628978775	1.19828940508772	0.752335043539936	0.659895223907431	1.68315005701629	-0.339174213051397	-0.517031830627027	-0.647607327975552	-0.110576629631037	0.549752120048243	0.210336325131968	-0.355509004431099
YGL116w	5	-0.807884441318095	-0.815133576970744	-0.671589872040175	-1.03967031317922	-0.792244819147708	-0.199141217383026	1.30158484677704	1.93146258744677	1.47046459377387	0.188008852166688	-0.363697192524716	-1.02759590843934	-1.09542141804203	-0.543418061409169	0.531445875771951	0.849136992287148	1.08369307223076
YOL069w	5	-0.485159764085177	-2.74287644969459	-1.2203877503732	-0.207343228151682	-0.157240932392592	0.73372703330984	1.04676475965055	1.25318414042617	0.737382091716825	-0.200626254954654	-0.204494064007339	-1.1275864728803	0.137506338806539	0.459577854189128	0.663236541621058	0.501203829242922	0.813132327576508
YGR092w	5	-0.841598917240117	-0.702914133021181	-1.09224744589806	-1.4960597372375	-0.540854913259141	0.188399338690922	1.30787054575072	1.73986827364056	1.74897269352842	0.34012153141338	-0.364084039980005	-0.447311602667341	-1.00067456020988	-0.46074280968565	-0.1427740175151	0.924364371220367	0.839665422469593
YBR138c	5	-0.272169765824084	-0.958579850064763	-1.72329841618451	-1.21635469547318	-0.561793082168597	0.10019495923048	1.12284888775936	1.68026771519682	1.40688954129122	-0.125469336017474	-0.830329021089466	-1.02023193583257	-0.224844416114489	-0.0222074948604194	0.793355844859898	1.04362097205847	0.808100093233307
YOR058c	5	0.415693148817809	0.443075607333821	-1.3111170738809	-0.366815787496976	-0.462620156670034	0.514500915019986	1.39860966218188	1.36713516181929	1.12095739796082	-0.394471230796503	-1.05117287416499	-2.33016108083798	-0.679704054824528	-0.301276580471348	0.380135535338416	0.488877484392806	0.768353926278436
YHR023w	5	-0.753466857752263	-1.44932659671989	-1.43668591368633	-1.48978093335071	-0.227724322028083	0.701615673136734	1.59617983257315	1.38789525965173	0.924065322426577	0.118395551857991	-0.468841203165642	-0.709452432282579	-0.796335734189761	0.400289347061117	0.633871908932374	0.708879658729184	0.860421438806393
YPL242C	5	-0.618735833739406	-0.518494076879795	-1.48877831345838	-1.18793529243435	0.729149542277431	0.939768449714587	1.48590228832844	1.7887647070985	0.958338042506918	-0.494624410677452	-0.900997307752876	-0.988994609491905	-0.989996650028366	-0.264076065326601	0.277497426963758	0.699572980908571	0.573639121990933
YJR092w	5	-1.84536554234072	-0.812396541330416	-1.17658764823308	-1.43638491024908	0.74801380571272	0.355939248124764	0.381981213347234	1.54603351684943	1.52205887142829	0.0562367752167201	-1.111940470818	-0.552512480683627	0.127534201853265	0.279671782427999	0.623259428868449	0.850303658499361	0.444155091326681
YLR353w	5	-1.22659972672179	-1.14722308751001	-1.57228728376852	-0.639459366481437	0.215658723252701	0.635334456767377	1.09289732795475	1.14246690529371	1.42732723285821	0.0739273615990967	-1.34867037467988	-1.07644421258594	-0.224056352333479	0.0599978631969449	0.88724191580121	0.995444971085314	0.704443646271755
YCL037C	5	-0.464411152559753	0.380940604984592	-1.12058757714424	-0.900059719441484	1.60998308143887	0.640161741930257	1.53172321787932	1.43571994587287	0.7227755498508	-0.00219036625633345	-1.67572225447469	-1.51870924543281	-0.531080954707706	-0.108215877287334	-0.22704553896764	0.392753295686898	-0.166034751371614
YMR001c	5	-1.39708985172574	-1.19320631442417	-1.67062417979795	-0.966983267340049	-0.326396148693707	0.576635540033276	1.28277927336828	1.41303043368529	1.08306161606966	-0.411736019193133	-0.682615755029743	-0.762695281087794	0.175208901425395	0.241492866471516	0.797692195143906	0.976073424203646	0.86537256689132
YGL021w	5	-1.31271454152883	-1.10567298294981	-1.07784226166601	-1.06551539017221	-0.0272551904091368	0.680815391365411	1.32930563356187	1.2468882234455	0.893531113306758	-0.441559617507039	-1.21962652687125	-0.9900070937331	-0.419424564048901	0.809040282028623	0.977028888863195	1.20846326233674	0.514545373978195
YCR042c	5	0.886003668680266	0.831240015221313	-0.923782382949315	-1.56467841919649	-1.42149951825934	-0.930992066972843	0.193398252531567	1.52242019639164	1.39215431924926	0.800185117920375	0.160892919081058	-0.575798220961819	-1.2648978970866	-0.653192531436047	0.526257001422797	0.181038513967033	0.841251032397139
YOR025w	5	-1.34287596665069	-1.57437919137112	-1.06412776949218	-1.27606313224471	-0.607111919850667	0.623571474749788	1.06399322121325	1.06443577977354	1.6497143529807	-0.00910299354853758	-0.326147247536627	-1.03854218829796	0.0273519465332646	0.528047034365495	0.664189545352823	0.813295702701747	0.803751351321886
YOR229w	5	0.165903046429001	0.468538448050739	-1.07267438110107	-1.09251769891862	-0.870806076001252	-0.478827928898135	0.937027129695848	1.52869727958393	1.38477003945732	0.860215677944799	-0.188876151680133	-1.20893783555317	-1.74405886121745	-0.686712511733255	0.294500312308473	0.85181588917951	0.851943622453462
YDR146c	5	-1.86798451085499	-1.47010118159245	-1.06991000759393	-1.00951793354183	-0.564782310116409	0.527895858933687	0.82196372852627	0.665239803323202	0.77506635021796	-0.074137717617501	-0.387263350996447	-0.718894883648822	-0.0223842029342311	1.31843054943291	0.976547676479269	1.43703427201541	0.6627978599679
YLR131c	5	-0.861413823334415	-1.66482425876151	-1.54988391182284	-0.815768294240307	0.245591250275318	0.605409595667354	1.09016836015453	0.990034854629809	1.26473975994059	0.279775973184609	-1.02686872049058	-1.3792706739936	0.104165345860803	0.828323913195042	0.42991096082172	1.07714769052296	0.382761978390521
YNL053w	5	-0.0798332451652515	-0.174960541818571	-1.38652479073567	-0.732883921138677	0.325969457563902	1.0820197875808	1.53299933987662	1.66423746741131	0.986914847106581	-1.37756270789432	-1.33226148606085	-0.818806493146922	-0.670563475027727	-0.361209378208854	0.272225466585303	1.06552720357166	0.00471246950066704
YKL130C	5	-0.227444731577898	-0.0762049260038789	-1.70010981768225	-1.1859683780146	-0.221281059783474	0.624698710429054	0.889674629427073	1.77941886106663	1.69638263830898	-0.520258791378221	-1.13455665724872	-0.819223840596126	-0.982432082673916	0.374694470918337	0.650378582691196	0.779712192443193	0.07252019967462
YIL162w	5	1.73449846580674	-0.402785256720197	-1.72067761087447	-0.962321181602759	-0.155209871433586	0.00568634780952137	0.807505608671576	1.70665334517888	1.42690152718047	-0.0955634417972629	-0.173785250381982	-0.878200757242042	-1.08877611942622	-0.88770791912302	-0.271091624759764	0.431760747282759	0.523112991431351
YDL138W	5	1.61032521352118	1.08414344218247	-1.20240972724133	-1.60288477036712	-0.491796756453136	-0.323768421110867	0.32961977956285	1.06851401228738	1.29410332046	0.0582231429677851	-0.598365002258221	-1.5213540506659	-1.10949958117735	-0.0884543812778742	0.182790320894979	0.917515110917444	0.393298347757713
YDL048c	5	1.629127246859	-0.899052978239292	-0.971349099742801	-0.270374930218151	0.749335489125486	0.668399642661124	0.887290090743339	1.25742745060103	0.770333480390959	-0.577497124694676	-0.958603099520231	-0.893031147774248	-1.21700587035287	-1.60671563046337	-0.208061327478109	0.660746612045497	0.979031196057314
YGR143w	5	0.140001606418138	-0.200102599240536	-1.38066359343217	-1.00633148349184	-1.22464391588082	-0.510744357522958	1.03108134955958	1.36401971859739	1.54486471702852	0.227403849207007	-0.120333332528258	-0.646405319395804	-1.44812478087719	-0.649518978853526	0.615076651309477	1.18433206671315	1.08008840238985
YKL129c	5	1.16782258084563	-0.103330129112887	-1.46045169906873	-1.47084271793709	0.119044640727155	0.0876732448495397	0.501688074705702	1.93547186223763	0.838397375526947	0.211672247535276	-0.453710822920954	-1.45126382433225	-1.52377724900429	-0.048276924298509	0.614926356520903	0.594775621023404	0.440181362702516
YIL167w	5	1.69765380303703	0.218611592666564	-1.12397187705424	-1.94650408471759	-1.67129710063418	-0.799932207742125	-0.0483381176344335	0.806059023233876	1.04752162645772	0.425434064573844	-0.101368422345346	-0.31430319155189	-0.676598602241244	0.0568284389198209	0.737571825978158	0.614037010154903	1.07859621889913
YHR152w	5	-0.13475078697439	-0.568956766957103	-1.59837436013557	-0.717124598329351	-0.234591047429246	0.628168212061867	1.50564492308919	1.74899266860682	1.30567735654131	0.13056882137852	-0.570762032457747	-1.43266855058259	-0.872079003697877	-0.857882065271154	0.259173030935314	0.424216428600419	0.984747770621595
YPR167C	5	-0.416113263869615	-0.368836526627856	-1.03077711297319	0.0109301402369188	1.27480218041994	1.34748048750655	0.364301380847475	-0.173554031953824	-0.709725182544991	-1.88038203431549	-1.50163948625776	-0.910892804535305	0.0870061366666425	0.760194062845958	1.11749679996489	1.07057893247672	0.959130322112933
YJL079c	5	0.495602444747926	0.757343525825348	-0.542950555806844	-0.538089316492443	-1.17608552926009	-1.25864714139627	0.00817928856673086	1.66061921690344	1.75576104302783	0.458411256141772	0.023293752403143	-0.68583225913206	-1.33607941833533	-1.24117294420257	-0.192576659637622	0.679336875989118	1.13288642065793
YAR018c	5	0.0903661217919953	-0.790956462756739	-1.16144227744754	-0.889316404815287	-0.640177620463865	-0.889235715430935	1.07994922559331	1.98497133434444	1.92735807647306	0.286625726529155	-0.0147820837504239	-0.382268678014175	-0.586177327919274	-1.29101534451181	-0.00980664917619307	0.379316811474764	0.906591268079511
YAL022c	5	-0.360314919763858	-0.746944563006311	-0.778466928566895	-1.4737127549194	-1.38468741481081	-1.44506370730387	1.16535968087944	1.21268318372207	1.17454477470783	0.395192062500391	-0.186765900843216	-0.432170544227339	-0.529492923068433	0.0878957887858629	1.01047482863696	1.08160141200175	1.20986792527581
YGR279c	5	-0.912764410636864	-0.27510845899576	-0.98140759296393	-1.67562362812246	-1.21532775652288	0.00288087447597077	0.84687143169085	1.2505861801318	1.62013906488243	0.889411804670412	-1.03033507562975	-0.791338876391544	-0.0510395924443705	-0.287092012136065	0.755585222681807	1.13070845973601	0.723854365574345
YGL201c	5	-0.132089399162118	1.03730964980776	-0.107994075518899	-1.21809381472996	-1.61760121819301	-0.942998672109695	0.76104045911763	1.51198089705271	1.16628549954399	0.898882494065881	0.0605969937326766	-0.238515672288098	-1.97244069381895	-0.396126018449696	-0.0413495658478226	0.56953589170279	0.661577245094821
YNL057w	5	-1.00941861498819	-1.21057506178307	-1.52430537774624	-1.48548622902676	-1.24532230794502	-0.444204381444429	0.906387093799767	0.92162583650334	1.35566855668265	0.506383676649674	0.0125560904295394	0.140096905641331	-0.0244020709797329	-0.0443715939885323	0.732378148210158	1.17423275144535	1.23875657854016
YML119w	5	-0.54080621499444	-1.11157582743065	-0.987311011150114	-1.09165115010574	-1.62211778363211	-0.111805902857779	1.39034846135606	1.49218134462598	1.43111779062034	0.0541097075481918	-0.303466750087127	-0.770565542622123	-0.642001119762464	0.243544028312455	0.635966952617691	1.06432429494185	0.869708722619986
YOL137w	5	0.580322815888213	0.645765521242348	-1.33690121814068	-2.26252908831546	-0.60339052923362	-0.279776683421302	0.563667930663144	1.3505664305398	1.53265348375962	-0.0340180593401166	-0.76948230347496	-0.701772458916243	-0.622317441765057	-0.0809218362715818	0.143950358220258	1.2111002554316	0.66308282313403
YPL186c	5	2.37625899603845	1.19932965516118	0.196807891972724	-0.488482505102205	-0.132948561427548	0.0262714749869931	0.341806709851286	0.771070351205345	-0.071619199765696	-1.27026157721846	-1.16909135047217	-0.882795303695871	-1.3751831332874	-0.808679850410691	-0.363715672498695	1.05194079581639	0.599291278846367
YCL038c	5	0.344624347145153	-0.428064361372885	-1.28184228038745	-0.541526795015815	-0.648589356245435	0.0868379126245766	1.12569541350769	1.60878986885108	1.65209199786658	0.795280492873478	-0.410020348726266	-0.761367976761853	-0.612217261592228	-2.10114963763535	0.431592259788237	0.126282637241654	0.613583087838836
YML033w	5	-0.847637566029174	-0.675440839940554	-2.01547369138455	-1.1030180014853	0.203748953975032	0.416930242247006	0.805622783589929	1.53968411459929	0.915294651326629	-0.236642814161918	-1.07318970159591	-1.05589802859077	-0.216614572842938	0.383990022299007	0.883849712021883	1.14496034051732	0.929834395455012
YML034w	5	-0.930617002037266	-0.804333292149191	-2.37162063402128	-0.594559137434262	0.0633729677213783	0.577750277739629	1.13369046634668	1.75696451348718	0.955440222939028	-0.276777441041296	-0.954304821378485	-0.755107789320612	-0.032885904431681	0.412215904117421	0.566452888092727	0.785332888717745	0.468985892652287
YKR021w	5	0.5356668224483	0.0112922919031461	-0.301457528623761	-0.741350786361906	-1.07604347499051	0.411830702834485	1.33860280937121	1.58304554093946	1.1148125205811	-0.466267392085067	-2.44313488629567	-0.815476461689098	-0.561053267942227	-0.213126333791737	0.340959025931666	0.806883857645905	0.47481656012471
YPR157w	5	1.09058484041464	-1.26497131388728	-0.292721956430972	-0.104094618823766	0.000463432889374821	0.192178529051712	1.0797210713112	1.3512740730514	0.351072928139258	-0.0555882910328437	-0.611467433601925	-2.3866894059027	-1.40557945672511	-0.276128697701611	0.700665602404049	0.903350446310421	0.727930250534161
YJL051w	5	0.253804512446611	-0.562482693380686	-1.38769128124222	-0.921291608040283	-0.224329223406467	1.00031934650275	1.32640205853685	1.50651367212905	1.13881882776423	0.413769414774669	-1.1581231723631	-1.61202045631855	-1.19944044623409	0.0988222575798788	0.467781969039118	0.829923507936444	0.0292233142757917
YOL014w	5	1.02933405557315	-0.115430142483494	-2.1726407622028	-0.783417689028304	-0.431228978427713	-0.0654222435330821	1.29615146743687	1.19347989764068	0.715799505332806	-0.373145747151685	-0.673957477993176	-1.64254033333996	-0.45335891100316	-0.133033908138707	0.885194790400507	0.888254500580416	0.835961976337645
YOR315w	5	-1.25702069472397	-1.26052959159395	-1.20956766847736	-1.21583079482428	-0.479260232671548	0.599926714166129	1.18562163454592	1.26734340572346	0.773860640836949	-0.614015355836035	-0.87017581919502	-0.685552069523376	0.0693197456650878	0.336298807904467	0.896947306477416	1.48670187606428	0.975932095461827
YGR230w	5	0.607786836683545	0.278367440122757	-0.428089661758342	-0.751574387892357	-0.575579215234965	-0.185808195842356	0.890055850607706	1.64525040702903	1.62141173705	0.275652505023381	-0.877880139883227	-1.25597007472583	-2.01207090475202	-0.700683002474726	-0.155976825849623	0.85010781706416	0.774999814832856
YLR190w	5	-0.509951240685391	-1.39906411774699	-1.09228417335588	-1.29876501345807	-0.123276430297976	0.483481097572001	1.67238988458734	1.65255479471988	1.21373822099719	-0.278082214043687	-0.699596862674777	-1.07734558146749	-0.492968681728831	-0.231928536030505	0.570205224140772	0.751196658066693	0.859696971405719
YMR032w	5	-1.38796563619256	-1.21967233283624	-0.87012894090401	-1.05925433505843	-0.886136952957837	0.3531246371266	1.28090273862577	1.80258747644181	1.10187837467209	0.360364762528292	-0.208696619907656	-0.792576154015873	-0.985137738427336	0.141143141819328	0.909299714097786	0.79207235209628	0.668195512891991
YOL070c	5	-0.425936199215801	-1.09372808130151	-1.54424586682855	-1.4821479443033	-1.25165604128828	0.139437263653878	0.809899365979166	1.01455171732357	1.42222187847037	0.354366779558251	-0.428082047371407	-0.285473870058105	-0.42218488082899	0.0183295137705789	0.508235405187406	1.76025612358717	0.906156883665558
YLR297W	5	0.931570620624657	-1.19038169460433	-1.86833594468683	-0.932217550128223	-0.416647563062282	-0.469601510438793	0.879745953775431	1.36686812337157	1.1806556778089	0.132887407456888	-0.488796330468826	-0.83220218478068	-0.750083595783214	-0.567821007719223	0.882486242662977	0.975206242463399	1.16666711350857
YHL028W	5	-1.39017874365434	-1.79865561899343	-1.36033296695716	-0.791753020179233	-0.221819391577951	0.623632935153517	1.19783071885924	1.39614370230178	0.858536407516483	-0.716911729055347	-0.243124945511864	-0.548003787484434	-0.137396535944767	0.27077947471451	0.701041451110728	1.02841815564285	1.13179389405943
YHR151C	5	-0.733930663383239	-0.428700668581894	-0.93111283539381	-0.496121029936408	-0.962008539682416	-0.604253267138637	1.13680118015561	1.97012536867252	1.71888771805678	0.454476875261274	0.213028157801295	-0.733896165095774	-1.42273661039422	-0.896838481496576	0.881829147175472	0.436942752815413	0.397507061164619
YNL058C	5	-1.01741421723922	-1.57061489417523	-1.54230652554067	-1.3294150491866	-0.945343173716862	0.0496991390526688	0.90806007444737	0.913111266524051	1.10275995460366	0.578758252569539	-0.218136706578379	0.169406486577387	-0.460188554520382	0.0635436506687622	0.724161744992826	1.52926246054136	1.04465609097971
