# Supplementary material for: Clustering of time-course gene expression profiles using normal mixture models with autoregressive random effects
Source: BMC Bioinformatics. 2012 Nov 14;13:300. doi: 10.1186/1471-2105-13-300 (PMC3574839; doi:10.1186/1471-2105-13-300)
Supplement: Additional file 2 — Supplementary file for code and data supp2.zip [file 1471-2105-13-300-S2.zip › codes&data/normcho_237_4class.txt]

	class	c1	c2	c3	c4	c5	c6	c7	c8	c9	c10	c11	c12	c13	c14	c15	c16	c17
YAL040c	1	-0.21050	-0.36441	-0.92235	-0.92663	0.19352	-1.01855	0.41157	0.23628	-0.09293	3.45564	0.36026	-0.17202	-0.72568	-0.20622	0.16573	0.12084	-0.30456
YAL062w	2	2.29574	1.93209	1.56843	0.23017	0.56474	-0.26440	-0.27895	-0.55533	-0.49714	-0.55533	-0.58442	-0.52623	-0.55533	-0.26440	-0.94807	-0.64260	-0.91898
YAL067c	2	0.03307	-0.32469	-0.40135	1.79631	2.79293	1.31078	-0.06915	-0.37580	-0.50357	-0.29914	-0.65689	-0.60579	-0.24803	-0.78467	-0.45246	-0.81022	-0.40135
YAR007c	1	-0.80204	-0.22714	2.63205	0.36810	-0.56292	-0.84274	-0.75116	-0.98010	-0.76642	0.86159	1.24315	1.04983	0.56651	0.19003	-0.57818	-0.84274	-0.55783
YBL023c	1	-1.38479	-0.03287	0.70618	-0.82600	-1.25861	-0.68179	0.11133	1.82377	2.22033	0.61605	0.43580	-0.23115	-0.42943	-1.16848	-0.42943	0.05726	0.47185
YBL027w	4	-0.35284	-0.66014	0.06172	-0.65343	0.40812	-0.74003	-0.27798	-0.42659	-0.67187	3.55814	0.16676	0.29806	-0.72997	-0.08634	0.16229	-0.37352	0.31761
YBL035c	1	-0.65777	0.75872	2.79727	0.09170	-0.28303	-0.54535	-0.64278	-0.89010	-0.74770	0.95358	1.32832	0.50390	-0.05070	-0.14813	-0.67275	-0.88260	-0.91258
YBL038w	4	-0.10446	-1.48774	-1.23457	-1.30795	1.00730	-0.87866	-0.16317	-0.62549	-0.77225	1.82185	1.16140	1.13939	-0.33562	0.57433	0.13770	-0.07511	1.14306
YBL072c	4	-0.91235	-0.57600	0.32109	-0.71311	0.07718	-1.00529	-0.17495	-0.64224	-1.04380	3.11044	0.57836	-0.02758	-0.85843	0.28566	0.58195	0.43355	0.56552
YBL087c	4	-0.84150	-0.24638	0.54900	-0.31689	-0.49176	-0.81894	0.21900	-0.47484	-0.82176	3.37514	0.58003	-0.09971	-0.85843	-0.26330	0.54900	-0.26612	0.22746
YBL087c	4	-0.84150	-0.24638	0.54900	-0.31689	-0.49176	-0.81894	0.21900	-0.47484	-0.82176	3.37514	0.58003	-0.09971	-0.85843	-0.26330	0.54900	-0.26612	0.22746
YBL090w	4	0.37167	-1.28969	-1.04768	-1.51861	-0.53096	-1.02805	-0.09927	-0.28241	-0.18430	1.56863	0.84915	1.24813	-0.10581	0.03809	0.92109	-0.70756	1.79756
YBL092w	4	-0.52389	-0.52805	-0.16822	-0.68540	0.22903	-1.10937	-0.16584	-0.61415	-0.96923	3.23953	0.32166	0.00458	-0.84810	0.22190	0.75928	0.29850	0.53780
YBR031w	4	-1.11372	-0.64384	0.13900	-0.62388	-0.09594	-1.04388	0.02924	-0.69010	-1.01394	2.81046	0.44379	-0.12315	-0.74271	0.27053	1.23933	1.02072	0.13809
YBR048w	4	-0.04146	-1.49288	0.21663	0.20275	0.32486	-0.96837	-0.33841	-0.55487	-0.75469	2.97793	0.74946	0.56075	-0.15802	-0.42721	0.21385	-1.12656	0.61625
YBR048w	4	-0.04146	-1.49288	0.21663	0.20275	0.32486	-0.96837	-0.33841	-0.55487	-0.75469	2.97793	0.74946	0.56075	-0.15802	-0.42721	0.21385	-1.12656	0.61625
YBR060c	1	-0.19687	-2.83221	-0.03875	-0.01240	1.46338	-0.27593	0.56737	0.88361	0.75184	-0.22323	-0.27593	0.75184	0.75184	-0.72394	0.11937	-1.35642	0.64643
YBR084c	4	-0.64203	-0.84699	-0.28163	-0.38526	0.45529	-1.03237	-0.18721	-0.41059	-0.77214	3.41105	0.40348	0.36894	-0.51652	-0.14806	0.53820	-0.14461	0.19046
YBR087w	1	-1.05737	-0.89740	2.43666	1.20743	0.82014	-0.64482	0.57598	0.28972	-0.13124	0.02031	0.48337	0.79489	0.12134	-1.07421	-0.58589	-1.17524	-1.18366
YBR088c	1	-0.75935	-0.10443	1.94497	0.91322	0.16157	-0.71301	-0.90444	-1.11402	-1.15432	1.14294	1.52985	1.24370	0.16761	-0.31602	-0.40469	-0.97497	-0.65860
YBR109c	3	-0.05390	-1.02195	-0.19170	-0.38118	0.90036	-1.42157	0.11146	-0.23993	-0.94616	2.92602	0.51108	0.37328	-0.77046	-0.63266	0.86935	-0.37773	0.34572
YBR122c	4	0.35489	-1.22569	-1.32207	-1.16144	-0.03061	-1.00081	-0.08201	-0.45467	-0.15912	1.86480	0.52837	0.84320	-0.12057	0.07219	1.00383	-0.99438	1.88408
YBR160w	1	-1.24210	0.44080	2.70674	0.13602	-0.44041	-0.17538	1.15636	-0.21514	-0.86444	0.69919	0.97747	0.09627	-0.56629	-0.78493	-0.51329	-0.02962	-1.38124
YBR181c	4	-0.39020	-0.84680	-0.07097	-0.54085	0.53960	-0.94834	-0.27206	-0.53686	-0.87799	3.31703	0.31395	0.09561	-0.73729	-0.04774	0.46195	-0.22627	0.76723
YBR189w	4	-0.77489	-0.48462	0.00250	-0.59388	-0.23105	-0.81909	-0.27025	-0.45709	-0.74486	3.44403	0.28109	-0.06423	-0.72901	0.13513	0.56636	0.08508	0.65477
YBR191w	4	-0.90945	-0.47108	-0.00916	-0.60875	0.08141	-0.87322	0.03703	-0.58520	-0.84152	3.21973	0.28520	-0.08615	-0.72468	0.00170	1.02245	0.79059	-0.32888
YBR195c	1	1.44342	-0.98893	1.22880	-0.20199	0.34648	-1.15586	0.20340	0.15570	0.10801	1.25265	0.15570	0.87110	0.10801	-1.46587	-0.53585	-2.15742	0.63264
YBR202w	1	-1.18187	-0.09527	-0.73766	-1.10670	-1.17503	-0.97002	0.01407	1.39452	1.30568	1.66105	0.56078	-0.47114	-0.68299	-0.75816	0.05507	1.33985	0.84781
YBR213w	2	-0.09215	0.58667	-0.37934	0.24726	1.63102	-0.61432	-1.63255	-0.77097	-1.44979	2.54482	0.45613	-0.53599	0.01229	0.09061	-0.11826	-0.14436	0.16894
YBR268w	4	-1.12162	0.68489	0.17564	-1.47542	-1.34676	-0.50515	-0.00662	-0.71958	-0.75710	2.05720	0.49191	0.14883	-0.89112	0.12203	0.64201	1.07621	1.42465
YCR028c	1	1.03139	0.36632	-0.72197	0.18494	-0.29875	0.66863	-0.41967	2.42199	1.15231	-1.02428	-0.48013	-0.41967	1.03139	-0.72197	-0.84290	-1.56843	-0.35921
YCR028c	2	1.03139	0.36632	-0.72197	0.18494	-0.29875	0.66863	-0.41967	2.42199	1.15231	-1.02428	-0.48013	-0.41967	1.03139	-0.72197	-0.84290	-1.56843	-0.35921
YCR031c	4	-1.04365	-0.39185	-0.08622	-0.40062	-0.09170	-1.13677	0.07043	-0.70406	-1.07323	2.36871	0.49985	-0.39623	-0.88591	0.29610	1.79469	1.23381	-0.05336
YDL061c	4	-0.93349	-0.99092	0.39387	-0.00976	-0.49316	-0.97337	-0.06081	-0.66227	-1.10738	2.78535	0.35558	0.01736	-0.79309	0.14978	1.46278	0.22157	0.63797
YDL061c	4	-0.93349	-0.99092	0.39387	-0.00976	-0.49316	-0.97337	-0.06081	-0.66227	-1.10738	2.78535	0.35558	0.01736	-0.79309	0.14978	1.46278	0.22157	0.63797
YDL075w	4	-0.66365	0.33942	3.54728	-0.01811	-0.08763	-0.17701	-0.67359	0.16066	-0.36571	0.73668	-0.33592	-0.21674	-0.63386	-0.33592	-0.72324	-0.67359	0.12093
YDL075w	4	-0.66365	0.33942	3.54728	-0.01811	-0.08763	-0.17701	-0.67359	0.16066	-0.36571	0.73668	-0.33592	-0.21674	-0.63386	-0.33592	-0.72324	-0.67359	0.12093
YDL081c	4	-0.54923	-0.81587	-0.37973	-0.39213	0.18147	-0.92439	-0.43244	-0.57816	-0.89132	3.20866	0.45949	0.15770	-0.95126	0.47189	0.75301	0.15047	0.53184
YDL082w	4	-0.78372	-0.82277	0.33858	-0.23700	0.46931	-1.10123	-0.35755	-0.56130	-1.11651	3.06028	0.55251	0.16709	-1.07746	0.25878	0.38951	0.40649	0.41498
YDL083c	4	-0.74604	-0.64763	-0.18709	-0.26384	0.24098	-0.95761	-0.42917	-0.51872	-0.95564	3.28764	0.39351	0.02547	-0.91923	0.21244	0.47027	0.43484	0.55982
YDL102w	1	-1.12320	1.33278	2.88939	0.86580	-0.86376	0.17397	0.00102	-0.58703	-0.22383	0.03561	0.24316	0.13938	0.29504	-0.81188	-0.77729	-0.79458	-0.79458
YDL130w	4	-0.80022	-0.96319	-0.20233	-0.53301	0.45431	-1.10911	-0.23170	-0.79264	-0.95845	2.83166	0.40694	0.17100	-0.94234	0.45242	1.02662	0.56423	0.62581
YDL136w	4	-0.73593	-0.28700	-0.28224	-0.42616	0.25056	-1.11718	-0.55769	-0.53005	-0.99232	3.02703	0.57749	-0.09638	-1.06285	0.28201	0.81100	0.24961	0.89011
YDL164c	1	-0.84522	-0.13440	2.20624	0.59673	-0.58628	-0.71321	-0.84522	-1.06862	-0.81984	1.24155	1.81528	0.77444	0.07377	0.18039	-0.57105	-0.72844	-0.57612
YDL191w	4	-0.96061	-0.40532	0.09246	-0.63349	-0.13571	-0.88764	-0.25011	-0.71141	-1.00884	2.99691	0.36640	-0.32988	-0.87033	0.27055	0.72196	0.94766	0.79740
YDL202w	4	-0.37886	1.51756	-1.84591	-1.79821	-0.97523	-0.06876	-0.47428	0.25328	-0.17610	0.43219	1.42215	0.18171	-0.68897	0.79000	-0.05683	0.40833	1.45793
YDL208w	4	-0.96612	-0.72453	0.23286	-0.32828	0.53836	-1.26779	-0.08030	-0.83191	-1.16680	2.58482	0.37858	0.05519	-1.20771	0.61634	0.96913	0.82213	0.37603
YDL210w	2	3.08647	-0.16388	-1.09255	0.30045	0.30045	-0.23022	-1.68956	-0.03122	0.03512	0.96379	-0.36288	0.30045	-0.42922	-0.69455	-0.49555	0.30045	-0.09755
YDL215c	2	0.55030	2.48662	-0.89612	-0.47619	-1.05942	1.08687	0.08371	0.22369	0.13037	-1.52601	-1.05942	-0.91945	-0.68615	0.34033	0.64361	0.20036	0.87690
YDR012w	4	-0.63677	-0.55231	0.17599	-0.54521	0.28804	-1.21916	-0.45197	-0.64680	-1.19282	2.84379	0.25333	-0.12294	-1.03060	0.52384	0.65637	0.96910	0.68814
YDR025w	4	-0.96635	-0.63320	0.34904	-0.35863	0.97284	-0.72051	-0.10704	-0.21388	-1.23862	2.85000	0.49723	-0.11738	-1.40290	-0.28511	0.14799	0.33870	0.88783
YDR025w	4	-0.96635	-0.63320	0.34904	-0.35863	0.97284	-0.72051	-0.10704	-0.21388	-1.23862	2.85000	0.49723	-0.11738	-1.40290	-0.28511	0.14799	0.33870	0.88783
YDR064w	4	-0.95998	-0.60023	-0.50232	-0.29549	-0.07436	-0.90057	-0.54962	-0.64534	-0.90057	2.97637	0.47022	0.00485	-0.85217	0.59124	0.94218	0.37451	0.92128
YDR111c	2	-1.68380	-1.04403	0.15296	2.17546	0.31806	0.35934	-0.01214	1.01975	1.01975	-1.20913	0.40061	0.44189	0.62763	0.23551	-0.65191	-1.02339	-1.12658
YDR116c	4	0.15297	0.60965	-2.09236	-1.62300	-0.87455	-0.39250	-1.02678	-0.15148	0.08954	1.10439	1.39615	0.83799	-0.58279	0.76188	0.01343	0.55891	1.21856
YDR206w	1	-0.32395	2.53209	-0.51677	0.17013	0.82087	0.21833	-0.79394	0.20628	-0.19140	-0.79394	-1.25187	-1.03495	-1.60134	1.04984	0.61601	0.59191	0.30269
YDR207c	2	-2.35131	0.26605	-1.32530	0.58013	-0.63432	0.51731	-0.38306	0.62201	-0.13179	-0.42493	-0.29930	-0.32024	-0.06897	2.31805	0.07760	1.01984	0.53825
YDR253c	2	0.35110	-0.29285	-1.12376	1.11276	2.80227	0.70423	-0.70138	-0.51443	-0.72215	-1.55306	-0.75678	-0.04358	-0.16129	-0.01588	0.02566	0.80117	0.08798
YDR322w	4	0.43311	1.18828	-2.25717	-1.06149	-1.12442	0.40165	-0.99856	-0.60524	0.60617	-0.49512	0.98375	0.52751	-0.71537	0.79496	0.32298	1.37707	0.62190
YDR337w	4	-0.95991	-0.15868	-0.81746	-1.28040	-1.68101	-0.03404	-0.36343	-0.72844	-0.07855	1.58623	0.85622	0.40219	-0.31002	0.53572	-0.14977	1.15890	2.02245
YDR347w	4	0.59453	1.78674	-1.73620	-1.08102	-0.66213	-0.10362	-1.86509	-0.30769	-0.02843	0.22934	1.18526	0.69119	-0.57621	0.76638	-0.41510	0.93823	0.58379
YDR353w	2	-1.33954	-0.16466	0.74428	-0.44407	-0.41209	-0.76725	-0.02158	-1.36142	-1.18973	2.05886	0.19218	0.03396	-0.92715	1.40746	0.34704	1.40241	0.44130
YDR364c	1	-0.07768	1.98241	0.92595	0.42414	-1.58313	1.11083	1.16366	-0.34180	0.29208	-1.47749	-1.13414	-0.94926	-0.02486	0.16002	-1.05490	0.45055	0.13361
YDR382w	4	-0.64793	-0.78803	-0.13781	-0.74851	0.19568	-0.98322	-0.69882	-0.69822	-0.94849	2.75344	0.59503	0.16874	-1.04009	0.84111	0.96145	0.33219	0.84350
YDR405w	4	-0.79315	1.62254	-0.27550	-1.06429	0.75980	0.90769	0.66120	-1.13824	-0.37410	0.75980	-0.96569	-0.81779	-1.08894	0.85839	-0.86709	1.84439	-0.02900
YDR418w	4	-1.14831	-0.41375	0.03311	-0.53397	-0.39883	-0.76113	-0.06720	-1.09359	-0.97255	2.44073	0.00244	-0.26038	-0.89213	1.16479	0.75523	1.45331	0.69222
YDR447c	4	-0.59374	-0.65354	-0.39043	-0.15005	0.22427	-0.98600	-0.79346	-0.89990	-1.00514	2.86247	0.43834	0.00302	-0.96328	0.62371	0.90834	0.46465	0.91073
YDR450w	4	-0.70011	-0.58803	-0.05223	-0.47089	0.23194	-0.82664	-0.54103	-0.67986	-0.95824	3.19365	0.34112	-0.03343	-1.00813	0.43584	0.51610	0.35775	0.78220
YDR471w	4	-1.15168	-0.59946	-0.18095	-0.42624	0.08528	-0.71804	-0.28441	-1.04821	-0.96450	2.58127	0.34917	0.14224	-1.24119	0.76885	0.93510	0.63167	1.12111
YDR500c	4	-0.51056	-0.17260	-0.32397	-0.08311	-0.14213	-0.84567	-1.06083	-1.13604	-1.08653	2.61301	0.64519	0.21488	-1.11985	0.97173	1.02790	0.17870	0.82988
YEL032w	1	-0.42287	0.87044	-0.35569	-0.60763	-0.87637	-0.99394	0.18180	2.21414	1.18957	1.64307	0.04742	-0.69161	-0.69161	-1.04433	-1.19550	0.28257	0.45054
YEL062w	2	2.82104	0.62021	-0.30107	-0.76171	-0.55698	-0.86408	-0.60816	0.10839	-0.14753	-0.40344	-0.19871	-0.65935	1.23439	-0.14753	-0.91526	-0.65935	1.43912
YER018c	3	-0.79373	-0.71232	0.73268	1.56711	2.74753	0.69197	0.08141	0.02035	-0.87514	-0.63091	-0.85479	-0.14246	0.02035	0.14246	-0.18317	-0.56986	-1.24148
YER056c	4	-0.50423	0.50043	0.77695	-0.44893	-0.58718	-2.14487	-0.04337	0.62026	-0.47658	2.74940	0.75851	-0.57797	-0.24615	-0.70701	0.20549	-0.09868	0.22392
YER070w	1	-1.11867	0.92995	2.48092	0.70770	-0.14751	-0.54370	-0.90125	-1.06069	-1.08002	0.11823	0.98310	1.03625	0.61106	0.01677	-0.64034	-0.70798	-0.68382
YER074w	4	-1.05701	0.86023	1.21062	0.24539	-0.35623	-1.69168	-0.82562	-0.76612	-0.79917	0.41067	0.12639	0.26522	-0.42234	-0.81240	0.83378	2.40724	0.37100
YER074w	4	-1.05701	0.86023	1.21062	0.24539	-0.35623	-1.69168	-0.82562	-0.76612	-0.79917	0.41067	0.12639	0.26522	-0.42234	-0.81240	0.83378	2.40724	0.37100
YER102w	4	-0.08058	-0.61788	0.34285	1.09363	0.55990	-0.73885	0.23135	0.21949	-1.13263	2.98068	0.08191	-0.78986	-0.61076	-0.94760	-0.87881	-0.33322	0.62039
YER117w	4	-1.07856	-0.53127	-0.12599	0.94491	-0.35674	-1.02827	-0.73836	-0.62594	-1.09335	3.08080	-0.01949	0.22605	-0.12895	0.17280	0.37100	0.75558	0.17576
YER131w	4	-0.87195	-0.70316	0.06008	0.30829	0.75135	-0.50956	0.16557	-0.51949	-1.17849	3.21607	-0.26383	-0.09877	-0.50832	0.11345	-0.96627	0.45846	0.54657
YFL036w	1	-0.70251	1.75628	-1.75628	-1.61578	0.07025	0.42151	0.00000	0.56201	0.84301	0.00000	-0.07025	-0.28100	-0.77276	-0.07025	-1.05377	1.05377	1.61578
YFR030w	2	-0.67907	-0.87539	-0.75760	0.47535	2.98835	1.73970	0.02772	-0.58483	-0.74189	-0.46703	-0.67907	-0.61624	0.14551	-0.03511	-0.13720	0.05913	0.13766
YGL093w	3	-0.62900	-0.95993	1.79090	1.37724	1.64612	0.46719	-0.46354	-1.10471	-1.47700	-0.52559	-0.00852	0.19831	0.54992	0.73607	0.28104	-0.81515	-1.06335
YGL125w	4	-1.75456	-1.89270	-1.17013	0.64694	1.27389	0.72133	0.54068	-0.19252	-0.50068	-0.46880	-0.46880	-0.41567	1.48641	0.80634	-0.22440	0.85947	0.75321
YGL201c	1	-0.97243	0.59023	-0.47896	-1.24658	-1.54815	-0.86277	0.69989	1.65942	1.41269	1.41269	0.48057	0.09676	-1.27400	-0.47896	-0.28705	0.23383	0.56282
YGR019w	2	3.36011	0.34693	-0.90244	-0.84732	-0.66359	-0.59010	-0.24101	-0.66359	0.32855	0.62252	0.19994	0.32855	-0.59010	-0.75546	0.29181	0.10808	-0.33288
YGR109c	1	-0.37784	0.55571	2.98645	0.43241	-0.75361	-0.69489	-0.55398	-0.88278	-0.78884	0.90212	1.20156	0.34434	-0.26628	-0.24280	-0.56572	-0.74186	-0.55398
YGR118w	4	-0.43490	-0.48544	0.34968	0.02718	0.08013	-0.61300	-0.12203	-0.48063	-0.84645	3.62760	0.17158	0.00552	-0.69483	-0.56968	-0.01133	0.23416	-0.23755
YGR180c	1	-0.65015	-0.91166	-0.35788	0.45741	-0.91166	-1.01164	-0.51170	-1.38852	0.72661	1.24193	1.78802	1.05734	-0.73475	-0.38864	1.61112	0.58047	-0.59631
YGR214w	4	-0.54368	-0.31744	0.58751	-0.27593	1.43227	-0.43575	-0.26970	-0.79275	-0.92143	2.62780	-0.25933	0.05201	-0.93804	-0.84049	-1.00031	1.07527	0.81998
YHL001w	4	-0.89491	0.09687	1.01464	1.03314	-0.23249	-1.17616	0.25600	-0.72838	-1.26498	2.63183	-0.26580	-0.70618	-1.01333	-0.08816	0.00435	0.52615	0.80740
YHR141c	4	-0.81264	-0.53447	0.44496	-0.86640	0.16445	-0.67940	-0.86874	-1.13288	-0.85939	2.55576	0.64599	1.01532	-0.52279	-0.75654	0.65066	0.34211	1.21401
YHR147c	4	0.89081	-0.41039	-1.18558	-1.03331	-1.29632	-0.95025	-0.85335	-1.19942	0.82160	0.10178	1.13998	0.73854	-0.78414	0.40632	1.44451	1.26456	0.90465
YHR172w	3	-0.70615	0.12617	1.72678	1.79081	0.86245	1.34264	0.19019	-0.86622	-0.93024	-0.83420	-0.35402	-0.19396	0.70239	0.31824	-0.73817	-0.96225	-1.47445
YIL069c	4	-1.81881	-0.15377	0.87855	0.00857	0.21254	-0.61998	1.08252	0.66626	-1.12782	2.17312	0.80363	-0.19540	-1.14863	-0.81562	0.50808	-0.86974	0.41650
YIL144w	3	-1.30819	-0.86944	-0.45811	0.28229	0.11775	1.70823	0.94041	-0.04678	0.63877	-1.25335	-0.23873	0.63877	-0.67749	0.63877	1.92761	-0.62264	-1.41788
YIL150c	1	-0.37204	-1.67163	-1.41171	-0.45868	-1.49835	0.32107	0.14780	-0.37204	0.23444	-0.63196	-0.11212	0.84091	1.18747	1.79394	1.44738	-0.11212	0.66763
YIR017c	2	-0.80628	-1.11655	-0.40475	1.43863	2.53370	1.78540	-0.42300	-0.82453	-0.75152	-0.80628	-0.24049	0.19754	-0.00322	-0.11273	-0.13098	-0.22224	-0.11273
YIR029w	2	-0.07968	-0.29357	-1.29170	0.34809	-1.00652	-0.36486	-0.43616	-0.22227	0.49068	-0.43616	-0.22227	-0.00839	2.84341	-0.36486	1.70269	-1.00652	0.34809
YIR032c	2	0.45442	-0.08454	-1.22983	-1.52177	-0.78070	-0.12946	-0.60105	-0.82561	0.36459	-0.57859	-0.10700	1.06075	-0.57859	0.85864	2.45306	1.26286	-0.01717
YJL035c	2	0.54624	0.80781	1.33097	1.20018	0.93860	1.72334	-0.23850	-1.11042	0.28466	-0.50008	-0.10771	0.19747	-1.11042	-0.89244	-0.19490	-1.19762	-1.67717
YJL060w	2	-0.69353	-1.49102	-1.66345	0.21174	0.55660	1.95760	-0.62887	-0.90907	-0.75819	-0.56420	-0.43488	0.10397	0.62126	1.16011	1.13855	0.57815	0.81524
YJL063c	4	-0.29919	0.12597	-1.35423	-1.32273	-1.24400	-0.12597	-0.74010	-1.22825	0.81883	0.83458	1.44871	1.65342	-0.14172	0.37792	1.44871	0.18896	-0.44091
YJL096w	4	0.20238	1.70605	-0.53142	-1.06071	-1.36145	-0.35098	-0.94042	0.88805	-0.56751	-0.02618	2.49999	-0.26677	-0.50736	-0.72389	0.04599	0.31064	0.68355
YJL136c	4	-0.49145	-0.97281	0.76073	0.04673	0.11641	-0.99962	-0.69729	-0.32314	-0.68871	2.92418	-0.30598	-0.21057	-0.98246	1.50261	-0.07870	0.47878	-0.07870
YJL172w	2	0.12675	-0.92227	-0.72381	-0.99315	-1.50348	-1.24832	-1.10656	-0.70963	0.04169	1.28918	1.58687	0.84972	1.38841	0.32521	0.48115	0.18345	0.93478
YJL173c	1	-1.23217	-0.91210	1.38471	1.66329	1.18615	-0.18008	-0.91506	-1.28848	-0.94174	1.10613	0.55193	1.16540	-0.30752	0.39486	-0.36976	-0.56239	-0.74317
YJL177w	4	-0.86408	-1.00095	1.15826	0.10477	0.13358	-0.87129	-1.05137	0.54957	-0.75063	2.87445	0.31006	-0.40487	-0.88569	0.85391	-0.02129	0.16239	-0.29682
YJL177w	4	-0.86408	-1.00095	1.15826	0.10477	0.13358	-0.87129	-1.05137	0.54957	-0.75063	2.87445	0.31006	-0.40487	-0.88569	0.85391	-0.02129	0.16239	-0.29682
YJL189w	4	-0.35969	-0.70371	0.55249	-0.24517	0.41747	-0.58072	-0.65915	0.25883	-0.98222	3.28457	0.14475	-0.52457	-1.11635	0.79490	-0.26166	0.01284	-0.03261
YJL190c	4	-0.63172	-0.53554	0.30804	-0.19711	0.13277	-0.85900	-0.94236	0.11211	-0.77564	3.31829	0.01094	-0.35742	-0.91458	0.85879	-0.06672	0.44270	0.09644
YJL191w	4	-0.14719	-0.75488	-0.22468	-0.78139	0.48294	0.77048	0.32592	1.01315	-0.50405	1.60861	-1.61544	-0.46327	-1.30140	2.25505	0.02615	-0.11660	-0.57339
YJL194w	1	-1.29859	1.71422	-0.52745	-1.11926	-0.63505	-0.02532	-0.36605	-0.76059	1.44522	2.05496	-0.22259	0.20782	-0.36605	0.01055	-0.77852	-0.49159	1.15829
YJR006w	1	-0.55181	-0.65137	2.35754	1.14070	0.37741	0.51016	0.16723	-0.45225	-0.18676	-1.07173	-1.95670	1.16283	0.65397	0.15617	-0.46331	-0.72880	-0.46331
YJR010w	2	-0.54776	-0.86629	-0.59255	0.44764	2.32396	2.67235	0.30828	-0.23919	-0.56269	-0.80656	-0.47808	-0.41338	-0.13965	-0.31384	-0.29393	-0.31384	-0.18444
YJR043c	1	-0.99931	0.02614	2.25649	1.73522	0.51323	0.52177	0.31668	-0.04222	-0.52077	-1.66585	0.08596	0.42777	0.34232	-0.23022	-0.61477	-1.35821	-0.79422
YJR094w	4	-0.28909	-0.71363	0.49327	-0.13646	-0.32952	-0.85514	-0.54685	-0.52360	-0.71969	3.24873	-0.75103	-0.01617	-0.56706	0.66713	-0.37602	0.40230	1.01283
YJR123w	4	-0.66198	-0.78918	-0.02353	-0.24843	0.33902	-0.70438	-0.53233	-0.40759	-0.64969	3.54418	0.26466	-0.06839	-0.55691	0.21120	-0.40021	0.41091	0.27265
YJR137c	2	-1.26337	-1.11770	-1.02269	0.17436	2.85981	1.21307	0.33903	-0.26899	-0.71868	-0.73135	-0.64268	-0.19932	0.32003	-0.00931	0.02235	0.31370	0.73172
YJR145c	4	-0.45068	-0.69409	0.40613	-0.25162	0.45374	-0.71573	-0.40741	-0.60755	-0.52316	3.20485	-1.35402	0.16488	-0.27759	0.22330	-0.56211	0.60087	0.79019
YJR149w	2	2.26089	-0.92386	-0.83661	-0.74935	-0.92386	-1.40376	-1.09837	-0.35671	1.82463	0.69033	0.07955	0.42857	0.34132	-0.22583	0.16681	0.07955	0.64670
YKL001c	2	-1.27262	-1.31992	-0.74513	1.36122	2.15792	1.44489	0.08795	-0.94885	-1.27626	-0.28311	0.36807	-0.25037	-0.14487	0.40445	-0.03210	-0.21399	0.66274
YKL006w	4	0.15257	-0.55460	1.30247	0.14549	-0.38932	-1.17205	-1.16851	0.28716	-1.00205	2.90926	-0.19334	-0.36807	-0.64669	0.78301	-0.46960	0.26945	0.11480
YKL042w	3	-1.24551	-0.45519	1.82024	0.47409	-0.26412	-0.11648	-0.83732	-0.92417	-0.92417	0.76069	2.10684	1.07334	0.39593	0.30039	-0.35965	-0.76784	-1.03707
YKL045w	1	-0.96175	-0.02982	3.11415	1.29126	-0.51626	-0.03494	-0.48042	-0.92078	-0.63404	-0.39337	-0.06566	0.61024	0.20572	0.58464	-0.57771	-0.56747	-0.62379
YKL112w	1	-1.04337	-2.01809	0.00000	-0.05491	0.19906	0.08237	0.16474	0.44618	-0.91981	-0.67270	0.98845	-0.35694	0.56973	2.16224	1.48954	-0.06864	-0.96786
YKL112w	2	-1.04337	-2.01809	0.00000	-0.05491	0.19906	0.08237	0.16474	0.44618	-0.91981	-0.67270	0.98845	-0.35694	0.56973	2.16224	1.48954	-0.06864	-0.96786
YKL113c	1	-0.95856	-0.16308	2.26669	1.53028	0.32524	-0.60020	-0.87587	-0.99401	-0.71047	0.60484	0.77023	1.25855	0.36462	-0.35604	-0.71441	-0.93887	-0.80892
YKL156w	4	-0.98533	-0.36901	0.28519	-0.04995	0.00022	-0.71362	-0.69658	0.25300	-0.87740	3.27120	0.28235	-0.38226	-0.98912	0.83241	-0.13137	0.54081	-0.27054
YKL180w	4	-0.38766	-0.52415	0.48856	0.03360	0.16335	-0.81313	-0.68085	0.17262	-0.92687	3.43822	0.20885	-0.11468	-0.99427	0.48098	-0.36996	0.06225	-0.23685
YKR054c	3	-1.16134	-0.14759	-1.28805	0.23257	0.51135	1.34769	2.36143	0.48600	1.01822	-0.17293	0.43531	-0.93324	-0.62912	-0.52774	-1.26271	0.40997	-0.67981
YKR057w	4	-0.54519	-0.51674	0.04416	-0.56654	0.10655	-0.87024	-0.87626	-0.05160	-0.56271	3.45609	-0.19771	-0.03190	-0.62016	0.54597	-0.14846	0.74844	0.08630
YKR094c	4	-0.39140	-0.48670	-0.00402	-0.20301	0.17467	-0.60538	-1.17675	-0.15094	-0.75319	3.52694	0.28364	-0.06667	-0.67951	0.32291	-0.11653	0.30438	0.02157
YKR094c	4	-0.39140	-0.48670	-0.00402	-0.20301	0.17467	-0.60538	-1.17675	-0.15094	-0.75319	3.52694	0.28364	-0.06667	-0.67951	0.32291	-0.11653	0.30438	0.02157
YLL004w	1	-2.11965	1.00628	-1.15783	-0.19600	1.45284	-0.36776	-0.95172	0.80017	1.28109	-0.02425	-1.63874	0.31926	0.66277	-0.02425	0.21621	0.62842	0.11316
YLL045c	4	-0.01835	-1.16214	1.38776	-0.60679	-0.47918	-1.20468	-0.74386	-0.46736	-0.66114	2.75133	-0.39410	-0.07979	-0.24994	0.42357	-0.19795	0.81114	0.89149
YLR029c	4	-0.31199	-0.91851	0.42377	-0.45409	0.06530	-0.76502	-0.53677	-0.35407	-0.79622	3.48264	-0.03323	-0.09463	-0.67046	0.50249	-0.07284	0.42129	0.11233
YLR045c	3	-1.64677	-1.61786	-0.16269	0.34806	2.11160	1.07082	0.61789	-0.25906	-0.76981	-1.32875	-0.27834	0.11678	0.84918	0.77208	0.71426	-0.11451	-0.42289
YLR048w	4	-1.58859	-0.32671	-0.01390	0.55305	1.66031	0.77522	0.42509	-0.74260	-0.19874	2.13129	0.10873	-0.22540	-0.57020	-1.17448	-1.52994	0.24203	0.47485
YLR048w	4	-1.58859	-0.32671	-0.01390	0.55305	1.66031	0.77522	0.42509	-0.74260	-0.19874	2.13129	0.10873	-0.22540	-0.57020	-1.17448	-1.52994	0.24203	0.47485
YLR075w	4	-0.57084	-0.30007	-0.08666	-0.31766	0.15046	-0.88904	-0.78272	-0.22740	-0.67716	3.48772	-0.02776	-0.03082	-0.55325	0.04337	-0.45917	0.82663	0.41435
YLR092w	2	-0.26410	-0.38225	0.65156	1.83306	1.53768	2.39427	-0.11641	-0.64809	-0.76624	-0.85485	-0.58901	-0.61855	-0.14595	-0.94346	-0.47086	-0.52994	-0.08687
YLR103c	1	-0.79051	0.14875	2.78991	1.00371	0.33740	-0.34897	-0.58981	-1.02331	-0.88283	0.53007	0.94752	0.80703	0.05242	-0.58981	-0.59382	-0.93501	-0.86276
YLR167w	4	-0.41072	-0.62544	-0.03843	-0.41232	0.09618	-0.70556	-0.59072	-0.52609	-0.63185	3.61398	0.05291	-0.12335	-0.44063	-0.00424	-0.17730	0.51494	0.40864
YLR185w	4	-0.44868	-0.37446	0.13212	-0.03001	0.03917	-0.91058	-0.76791	-0.52722	-0.68359	3.46922	0.13212	-0.21953	-0.63099	0.41028	-0.45589	0.76769	0.09826
YLR212c	3	-1.64035	-0.33711	1.48408	0.36463	-0.53761	-0.60444	-0.85506	-0.37053	0.14742	0.73221	2.16911	1.43395	0.48159	-0.53761	-0.25357	-0.95531	-0.72140
YLR233c	1	-0.26399	-0.36408	3.15605	0.65359	-0.51423	-0.09715	-0.71443	-0.44750	-0.66438	0.01963	1.30423	0.21982	-0.14720	0.21982	-0.39745	-1.18156	-0.78116
YLR274w	1	-0.40461	0.15884	-0.17072	-1.13816	-1.05311	-0.87238	-0.67039	0.25452	1.79605	2.31698	1.10502	-0.04315	-0.52155	-0.90428	-0.72355	0.05253	0.81798
YLR287c	4	-0.76385	0.88808	-1.80938	-0.68021	0.21895	-0.36655	0.53260	-0.97296	1.05537	-0.80567	-0.51292	-0.03198	1.59904	-0.19927	-0.88931	0.97173	1.76633
YLR287c	4	-0.76385	0.88808	-1.80938	-0.68021	0.21895	-0.36655	0.53260	-0.97296	1.05537	-0.80567	-0.51292	-0.03198	1.59904	-0.19927	-0.88931	0.97173	1.76633
YLR325c	4	-0.45536	-0.43331	0.20539	-0.35144	0.19279	-0.57606	-0.55560	-0.58026	-0.72196	3.58731	0.15763	-0.28689	-0.67683	0.11879	-0.38503	0.47462	0.28621
YLR333c	4	0.43146	-0.94658	1.53942	-0.35114	-0.74433	-1.23047	-0.72549	-0.63378	-0.68152	2.81948	-0.24060	-0.16397	-0.38380	0.62241	-0.16774	0.43649	0.42016
YLR340w	4	-1.05065	-0.39358	0.28267	-0.17254	0.09090	-0.57828	-0.61058	-0.78621	-0.46625	3.48728	-0.11803	-0.08674	-0.35522	0.36140	-0.39459	0.68943	0.10099
YLR344w	4	0.79130	-0.31188	1.85673	-0.71876	-0.71037	-0.83621	-0.34963	-0.64745	-0.79006	-0.99141	0.47251	-1.06271	-0.25316	-0.58872	0.98844	1.21915	1.93223
YLR367w	4	-1.37194	-0.33523	0.80572	-0.29469	-0.38736	-1.42985	-0.70590	1.15901	-0.92598	1.63971	-0.24257	-0.70590	-1.07656	1.33276	0.90997	0.67251	0.95630
YLR388w	4	-0.70081	-0.32526	0.03044	0.24722	-0.32221	-1.07025	-0.90385	-1.29161	-0.30541	2.43639	-0.71607	-0.13749	0.52812	0.47621	-0.76034	1.41050	1.40440
YLR388w	4	-0.70081	-0.32526	0.03044	0.24722	-0.32221	-1.07025	-0.90385	-1.29161	-0.30541	2.43639	-0.71607	-0.13749	0.52812	0.47621	-0.76034	1.41050	1.40440
YLR406c	4	0.26679	-0.99489	1.19170	-0.49461	-0.81552	-1.21574	-0.45556	-0.37747	-0.57636	2.99393	-0.20298	-0.22739	-0.41774	-0.33476	0.30340	0.89397	0.46324
YLR406c	4	0.26679	-0.99489	1.19170	-0.49461	-0.81552	-1.21574	-0.45556	-0.37747	-0.57636	2.99393	-0.20298	-0.22739	-0.41774	-0.33476	0.30340	0.89397	0.46324
YLR438w	2	0.93365	-1.25820	-0.42681	-1.22041	1.42492	0.82028	0.82028	-0.35123	0.97144	1.91620	-1.56053	-0.88030	-0.35123	0.06447	-0.61576	-0.12449	-0.16228
YLR439w	4	-0.10839	1.26144	-0.16900	-0.50843	-0.37508	0.48561	-0.82361	-1.73279	0.00071	2.27972	1.57662	0.43712	-0.20537	-0.03565	-1.36912	-0.30235	-0.41145
YLR441c	4	-0.55759	-0.37527	-0.51430	-0.33448	-0.32698	-0.83232	-0.78987	-0.12801	-0.78154	3.41853	0.16087	-0.22125	-0.50431	0.80524	0.06680	0.58879	0.32571
YLR448w	4	-0.53248	-0.59151	0.80050	-0.28126	-0.18379	-0.87019	-0.38697	-0.53248	-0.98139	3.35527	0.47103	-0.23321	-0.76311	0.42847	-0.17007	0.33375	0.13744
YML009c	4	-0.29816	1.81044	-0.30627	-0.26978	0.12761	-0.84559	-1.14566	-1.73769	0.32225	1.14137	-0.66311	0.19249	-0.00215	-0.41981	-0.90236	1.64013	1.35628
YML024w	4	-0.04248	-0.59782	0.49287	-0.36839	-0.67952	-0.67865	-0.39446	-0.78815	-0.78207	3.45382	0.32340	-0.21022	-0.41793	0.11917	-0.41445	0.61107	0.37381
YML026c	4	-0.58447	-0.76004	0.44136	-0.46786	0.37408	-0.79592	-0.34612	-0.47619	-0.81578	3.34714	0.27284	-0.23014	-0.80425	0.47596	-0.52296	0.50031	0.39202
YML063w	4	-0.52701	-0.30787	-0.05995	-0.41955	0.34039	-0.59092	-0.49048	-0.65553	-0.57406	3.58170	0.16621	-0.08102	-0.49610	-0.23624	-0.59373	0.57216	0.37199
YML065w	1	-1.38641	0.39810	-0.66251	0.01089	2.45197	0.88631	-0.29214	-1.36958	0.88631	0.04456	-1.08338	-0.51099	0.02773	-0.51099	-0.39315	1.44187	0.06140
YML073c	4	-0.66916	-0.82297	0.68108	-0.27873	-0.22549	-0.85994	-0.44289	-0.34528	-0.75494	3.39930	0.14572	-0.24767	-0.61148	0.43706	-0.21366	0.60713	0.20191
YML102w	1	-0.55689	0.20787	2.76585	1.05174	-0.26022	-0.62282	-0.81401	-0.85357	-0.56349	1.39456	0.74847	0.34631	-0.41185	-0.04266	-0.78105	-0.68875	-0.91949
YMR001c	1	-1.36982	-1.25043	-1.35192	-0.96390	-0.57588	0.30760	1.39405	1.71044	0.98216	-0.46246	-0.57588	-0.67736	0.05092	0.06286	0.71353	1.07767	0.92843
YMR024w	4	-0.09407	-0.36060	-0.69820	-1.36452	-2.11080	-0.78704	0.01254	-0.94696	0.43899	1.49622	0.56337	0.98093	0.82101	0.41234	-0.61824	0.95428	1.30076
YMR042w	2	-0.56862	1.10246	0.53686	0.53686	0.48544	1.38525	0.76824	0.25406	-0.46578	-0.02873	-1.13421	-2.11115	-0.90283	1.23100	0.33119	0.20265	-1.62268
YMR072w	1	-0.59803	-1.02348	-1.38814	-0.71959	-2.15063	0.94352	1.18663	-0.92402	-0.03445	0.67831	0.80539	-0.18916	0.26944	1.21426	0.12578	1.03745	0.76671
YMR117c	3	-0.37466	3.23052	-0.08624	0.51462	1.25969	0.10603	-0.11028	-0.42272	-0.30255	-1.02359	-0.39869	-0.01414	0.32234	-0.87938	-0.73517	-0.37466	-0.71114
YMR121c	4	0.58021	-1.37527	0.31506	-0.62622	-1.15653	-0.63948	-0.06278	-0.60634	-0.46050	3.09252	0.28192	-0.40085	-0.13569	0.32832	-0.42073	0.55370	0.73267
YMR143w	4	0.01662	-0.44437	-0.02247	-0.22676	-0.01980	-0.79167	-0.55451	0.46695	-1.44896	3.04102	0.51224	-0.86184	-1.20114	0.66946	0.14274	0.55221	0.17028
YMR143w	4	0.01662	-0.44437	-0.02247	-0.22676	-0.01980	-0.79167	-0.55451	0.46695	-1.44896	3.04102	0.51224	-0.86184	-1.20114	0.66946	0.14274	0.55221	0.17028
YMR188c	4	-0.86948	0.86237	-1.52194	-1.23598	-0.45867	-0.55935	-1.00641	-0.44256	-0.19285	1.53497	0.35490	0.52808	-0.00355	-0.28145	-0.17674	1.73634	1.73232
YMR194w	4	-0.43486	-0.72015	1.04660	0.03965	-0.15764	-0.36519	-0.34099	-0.01389	-1.24087	2.71068	0.61830	-1.00765	-1.14112	1.38103	-0.10630	0.30147	-0.56907
YMR198w	3	-1.76320	-1.06307	-1.98199	-0.49421	0.68726	0.84042	0.29344	0.92793	0.46847	-0.60361	-0.73488	0.07465	1.49679	0.40283	0.07465	1.38739	-0.01287
YMR225c	4	0.76039	1.91052	-1.91342	-0.51753	-0.55685	0.68175	0.87836	1.28139	-0.38974	-1.12700	0.53430	-0.19313	-0.79278	-0.30127	-1.06802	-0.19313	1.00615
YMR230w	4	-0.03736	-0.43245	0.52695	-0.23349	0.13257	-1.04987	-0.58964	-0.79426	-0.59459	3.18143	-0.25827	0.13045	-0.30713	-0.24411	-1.09731	1.02684	0.64024
YMR242c	4	-0.95349	-0.43688	0.60051	0.06090	-1.13964	-0.50800	-0.89493	-0.82800	-0.42433	3.08525	0.60888	-0.46407	-0.36995	0.82222	0.15711	0.08182	0.60261
YMR284w	1	1.15391	-1.12010	-2.21961	-0.72027	-0.99515	-0.47038	-0.09555	-0.29546	0.82905	-0.17051	0.32927	1.37881	-0.09555	0.67911	0.80406	-0.57034	1.57872
YMR286w	4	0.63119	1.21894	-0.54799	-0.82718	-0.87860	-0.49656	-0.39738	-0.59942	-0.48554	0.30058	-0.14391	1.73690	-0.87126	-0.77942	-0.36799	2.59281	-0.08514
YMR294w	3	-0.32784	-0.06013	-1.48387	-0.66857	-0.21832	-0.35218	0.96205	1.35145	0.07373	-1.14315	-1.17965	0.49963	-1.02146	0.08590	0.45096	2.38579	0.64566
YNL067w	4	-1.02539	-0.54341	-0.51931	-0.25422	0.07915	-1.02941	-0.49521	-0.64382	-0.21807	2.87465	1.18369	-1.13384	-0.04536	1.07123	0.34424	-0.18594	0.54105
YNL088w	1	-1.91252	-1.02562	-0.16896	-0.26974	1.78624	-0.43100	-0.21935	-1.03570	-0.20927	0.31480	1.09084	1.05052	1.17146	1.18154	0.33496	-0.82406	-0.83413
YNL096c	4	-1.35297	-0.61833	0.99437	-0.08916	0.49040	-1.11261	-0.38185	-0.42644	-0.96724	2.85519	0.29463	0.55243	-0.68811	0.22872	-0.30044	0.87419	-0.35278
YNL096c	4	-1.35297	-0.61833	0.99437	-0.08916	0.49040	-1.11261	-0.38185	-0.42644	-0.96724	2.85519	0.29463	0.55243	-0.68811	0.22872	-0.30044	0.87419	-0.35278
YNL102w	1	-0.67616	-0.18785	2.34156	1.47238	-0.05113	-0.50037	-0.91054	-1.13516	-0.79335	-0.04136	1.47238	0.84735	0.46647	-0.08043	-0.56873	-0.98867	-0.66639
YNL126w	3	-0.33677	-0.25877	0.38082	1.16081	1.25441	1.80040	0.64601	-0.63317	-1.08556	-1.67835	-0.83596	-0.16517	1.12961	0.73961	-0.05598	-1.13236	-0.92956
YNL142w	2	-0.70233	-0.84203	-1.09219	-0.98823	-1.02722	-0.84528	-0.63410	-0.63085	-0.19226	-0.31246	0.00268	0.40878	1.20476	1.47116	1.30547	1.82854	1.04556
YNL252c	4	-0.32680	-0.02435	-1.77541	-1.41724	-0.83621	-1.13070	-0.83621	-1.06703	0.38954	1.07405	1.04221	1.36855	0.38158	0.85915	0.80343	0.79547	0.69996
YNL290w	1	-0.13221	0.99920	0.14300	0.58639	-0.60617	-0.78965	-0.40741	-1.72229	0.06655	0.38763	1.48845	2.17647	0.72399	-0.36155	-0.51444	-1.46237	-0.57560
YNL301c	4	-0.90331	0.60046	1.79837	0.44116	-0.51781	-0.86189	-0.44135	-0.63888	-0.47958	2.33680	-0.42860	-0.25338	-0.50188	-0.45409	-1.12633	1.45429	-0.02399
YNL302c	4	-0.73748	-0.28973	-0.01123	-0.56405	-0.16966	-0.90341	-0.72164	-0.74082	-0.52486	3.32403	0.70501	0.14803	-0.56822	0.05714	-0.16132	0.94849	0.20973
YNL306w	4	-0.94446	-0.15548	-1.46520	-1.59932	-0.36850	-1.37841	-0.03713	-0.58153	0.07333	1.80121	1.09901	1.20947	-0.13181	0.57039	0.39681	1.22525	0.28636
YNL312w	1	-0.60220	-0.09881	2.22014	1.25863	0.22641	-0.50605	-0.99529	-1.22436	-0.96135	0.35932	1.17096	1.44245	0.17267	-0.20062	-0.61917	-0.75208	-0.89065
YNR036c	4	-0.36289	-0.13532	-0.79330	-1.27813	-1.14456	-1.26329	-0.92193	-0.88730	-0.12048	0.84918	0.87392	1.24991	-0.17985	0.70571	0.56719	2.16020	0.68097
YOL039w	4	-0.78156	0.12941	-0.57943	-0.47609	-0.18241	-0.96285	-0.66463	-0.63653	-0.71539	2.77801	0.66783	0.23637	-0.60662	-0.03194	0.07865	1.96222	-0.21504
YOL040c	4	-0.53193	-0.23640	-0.80933	-0.40786	0.08142	-0.85533	-0.57096	-0.62044	-0.65111	3.32592	0.75123	0.18528	-0.61766	0.00615	-0.02870	0.96103	0.01870
YOL058w	2	-1.36206	-0.54055	0.02278	-0.10240	-0.44275	-0.79091	-0.66573	-0.63443	-0.53663	-0.43492	-0.67355	-0.48969	0.65261	1.29027	0.64088	2.37389	1.69320
YOL069w	3	-1.02006	-1.62852	-1.39190	-0.54682	-0.51301	1.07574	1.44757	1.65039	0.83911	-0.71583	-0.41160	-1.05386	0.39967	0.39967	0.60249	0.06164	0.80531
YOL127w	4	-0.83471	-0.36291	0.51273	-0.59961	0.28482	-0.95146	-0.57082	-0.58761	-1.01943	3.16122	0.80061	0.07291	-0.90508	0.26803	-0.05664	0.45755	0.33040
YOR167c	4	-0.36482	-0.05414	0.35835	-0.36308	0.00986	-0.76394	-0.70634	-0.61500	-0.70169	3.40350	0.28272	-0.46780	-0.69936	-0.20483	-0.30839	1.06001	0.13494
YOR167c	4	-0.36482	-0.05414	0.35835	-0.36308	0.00986	-0.76394	-0.70634	-0.61500	-0.70169	3.40350	0.28272	-0.46780	-0.69936	-0.20483	-0.30839	1.06001	0.13494
YOR234c	4	-0.54810	-0.04437	0.33589	-0.60447	-0.06137	-0.68947	-0.48010	-0.47742	-0.81115	3.47639	0.41552	-0.32263	-0.79057	0.01289	-0.31458	0.70631	0.19721
YOR293w	4	-0.39085	-0.10001	0.60269	-0.15271	0.39872	-0.71487	-0.44746	-0.54213	-0.90324	3.41741	0.60757	-0.78612	-0.69438	-0.20737	-0.45722	0.21816	0.15179
YOR293w	4	-0.39085	-0.10001	0.60269	-0.15271	0.39872	-0.71487	-0.44746	-0.54213	-0.90324	3.41741	0.60757	-0.78612	-0.69438	-0.20737	-0.45722	0.21816	0.15179
YOR293w	4	-0.39085	-0.10001	0.60269	-0.15271	0.39872	-0.71487	-0.44746	-0.54213	-0.90324	3.41741	0.60757	-0.78612	-0.69438	-0.20737	-0.45722	0.21816	0.15179
YOR312c	4	-0.88108	-0.05672	0.90050	-0.19668	-0.51555	-0.98029	-0.62184	-0.55216	-1.17575	1.81579	0.00292	-0.05023	-0.78601	0.23971	0.01591	2.65727	0.18421
YOR330c	1	-1.17594	-1.07063	-0.57919	0.22817	1.15839	1.77268	1.00042	0.93022	0.00000	-0.07021	-0.94777	-0.28082	0.31592	-2.26412	0.56164	0.45633	-0.03510
YOR369c	4	-0.56004	-0.54711	-0.12606	-0.39291	-0.00141	-0.90445	-0.63021	-0.63391	-0.54619	3.46854	0.83514	-0.20547	-0.47878	0.22112	-0.02265	0.02259	0.50181
YOR373w	3	-1.47758	-1.30922	2.41147	0.94676	0.55954	0.32384	-0.56845	-0.93884	-0.70314	0.49220	0.17232	0.91309	0.74473	0.35751	-0.23174	-0.83782	-0.85466
YPL013c	4	0.19587	1.41498	0.84128	-0.76985	-0.38978	-0.87025	-0.66945	-0.70531	-1.27662	1.55123	0.31061	0.50184	-1.28618	-0.63121	-0.44715	2.03170	0.19826
YPL081w	4	-0.64795	-0.29899	-0.04013	-0.52782	-0.15740	-0.77095	-0.92254	-0.62078	-0.39195	3.01615	0.24734	0.15437	-0.53640	-0.03727	-0.31329	1.90490	-0.05729
YPL090c	4	-0.71523	-0.61645	0.41974	-0.28783	0.28392	-0.83395	-0.66774	-0.61550	-0.61360	3.27188	1.16531	-0.44834	-0.55947	0.11677	-0.30493	-0.02760	0.43304
YPL124w	3	-1.15269	-1.33599	2.00022	0.38710	0.46959	0.48792	-0.50194	-1.02437	-1.01520	0.16713	1.41363	1.36780	0.50625	0.35044	-0.51111	-1.04270	-0.56610
YPL143w	4	-0.57264	-0.15555	0.29153	-0.29639	-0.08649	-0.81162	-0.57991	-0.68531	-0.65715	3.50558	0.57959	-0.13828	-0.66260	-0.12374	-0.23460	0.64592	-0.01833
YPL173w	4	1.63268	-1.17406	-0.58703	-0.27517	-1.13738	0.14676	-0.75214	-0.31186	0.22014	1.08234	0.82551	-1.66937	0.33021	0.40358	0.20179	-0.88055	1.94455
YPL198w	4	-1.17792	0.99513	0.64125	-0.54757	-0.20199	-0.53651	-0.57798	-0.25728	-0.38445	2.72029	0.12425	-0.35128	-0.62498	-0.65539	-0.60563	1.78583	-0.34575
YPL198w	4	-1.17792	0.99513	0.64125	-0.54757	-0.20199	-0.53651	-0.57798	-0.25728	-0.38445	2.72029	0.12425	-0.35128	-0.62498	-0.65539	-0.60563	1.78583	-0.34575
YPL249c	4	2.22807	-0.86328	-2.09982	-1.31885	-0.08231	-0.14739	-0.83074	-0.27755	0.17802	0.63358	0.50342	-0.14739	0.08039	-0.44025	0.53596	1.18677	0.86137
YPL255w	3	-1.89264	-0.30000	1.97264	-0.13895	0.25474	0.64842	0.05789	0.27263	-0.94421	-1.35579	0.39790	1.36422	0.21895	-0.55053	-0.44316	1.32843	-0.89053
YPL256c	1	-1.00453	1.16378	2.76002	0.57880	-0.13536	-0.33466	-0.46384	-0.65207	-1.26658	-0.36603	0.55111	1.17116	0.08424	-0.27746	-0.55795	-0.22394	-1.02668
YPR003c	2	0.25128	-1.88459	-0.04675	0.20161	-0.64281	-0.54346	-0.04675	0.89701	1.24471	1.14537	1.49307	-0.74215	0.30095	-0.49379	0.30095	-2.08328	0.64865
YPR018w	1	0.35913	0.66168	2.98119	0.92543	-0.66487	-0.51748	-0.99069	-0.99844	-0.29251	0.76252	0.72374	-0.23045	-0.09081	-0.65711	-0.68814	-0.74245	-0.54075
YPR019w	1	-0.74382	-0.93650	0.03896	-0.76790	-0.65952	-0.40662	-0.35845	1.11077	1.29141	2.33913	0.91809	-1.05693	-0.79199	-0.86425	-0.14168	-0.18985	1.21915
YPR043w	4	-0.26316	0.36296	0.81623	-0.23051	0.18242	-0.72092	-0.54358	-0.70747	-0.83615	3.32330	0.11008	-0.75357	-0.96548	-0.27597	-0.26316	0.51853	0.24644
YPR102c	4	-0.81768	-0.32727	0.18364	-0.51922	-0.02711	-0.75104	-0.44745	-0.43663	-0.85242	3.28783	0.54646	-0.55169	-0.68725	0.30496	-0.10001	1.11547	0.07941
YPR120c	1	-0.52357	0.09400	2.78305	0.54817	-0.25494	-0.38510	-0.78666	-0.52080	-0.81990	1.26267	1.58945	-0.29925	-0.28818	-0.26048	-0.67035	-0.79497	-0.67312
YPR135w	1	-0.36814	0.18898	2.75173	0.30041	-0.59098	-0.53527	-0.27528	-0.94383	-0.88811	-0.53527	2.13890	-0.03386	0.11470	-0.66527	-0.29385	0.20755	-0.57241
YPR141c	3	-0.64054	-0.85859	0.85859	2.27596	1.55365	1.39011	0.16354	-0.50425	-0.92674	-1.00851	-0.62691	-0.42248	0.43611	0.23168	-0.13628	-0.94037	-0.84497
YPR167c	2	-1.13289	-0.81416	-0.72684	-0.00642	1.49117	1.08948	-0.03262	-0.54346	-0.98880	-1.32500	-0.95388	-0.63951	-0.14177	0.85371	1.22483	1.41258	1.23357
YPR175w	1	-0.22573	1.00572	2.70592	0.52109	-0.42435	-0.63886	-0.56735	-0.87720	-0.71036	1.08517	1.27585	-0.42435	-0.10655	-0.17011	-0.78186	-1.09171	-0.57530
