# Supplementary material for: Clustering of time-course gene expression profiles using normal mixture models with autoregressive random effects
Source: BMC Bioinformatics. 2012 Nov 14;13:300. doi: 10.1186/1471-2105-13-300 (PMC3574839; doi:10.1186/1471-2105-13-300)
Supplement: Additional file 2 — Supplementary file for code and data supp2.zip [file 1471-2105-13-300-S2.zip › codes&data/readme.txt]

***********************

Table of content

***********************

normcho_237_4class.txt:  data 1

normalized_cellcycle_384_17.txt : data 2

EmmixWire.R:  the R program to do EmmixWire models

kim08.R: the R program to do Kim et al. (2008) model.

emmix_1.0.19.tar.gz: R package "emmix" 

install.txt:  how to install emmix

readme.txt :  how to redo the paper data analysis.


*******************************

How to redo the paper analysis

*******************************

Step 1. install emmix (refer to install.txt)

Step 2. get Table 7 * 8,

In R, open "doTable7&8Figure1&2.R",

run appcode.R line by line.


Step 3. get Table 1-6

In R, open "doTable1-6.R",

run simulations line by line.
